# Supplementary material for: Role of Ccr4-Not complex in heterochromatin formation at meiotic genes and subtelomeres in fission yeast
Source: Epigenetics Chromatin. 2015 Aug 15;8:28. doi: 10.1186/s13072-015-0018-4 (PMC4536793; doi:10.1186/s13072-015-0018-4)
Supplement: Additional file 1: — Combines Additional Tables S1–S14. Table S1. RNAs identified in RIp-chip experiments.Table S2. Differentially expressed genes in mutant cells. Table S3. H3K9-me2 density normalised by H3 occupancy for all genes. Table S4. H3K9-me2 density normalised by H3 occupancy for heterochromatin islands. Table S5. H3K9-me2 density normalised by H3 occupancy for subtelomeric regions. Table S6. H3K9-me2 density normalised by H3 occupancy for centromeres. Table S7. H3K9-me2 density normalised by H3 occupancy for the mating type locus. Table S8. H3K9-me2 density normalised by H3 occupancy for Tf2 transposons. Table S9. H3K9-me2 density normalised by H3 occupancy for HOODs. Table S10. Normalized Chp1TAP enrichment for all genes. Table S11. Normalized Chp1TAP enrichment in heterochromatic islands. Table S12. Normalized Chp1TAP enrichment in telomeric regions. Table S13. Normalized Chp1TAP enrichment in centromeric regions. Table S14. Strains used in this work. [file 13072_2015_18_MOESM1_ESM.xlsx]

## Sheet: Tables_list
List of Supplementary Tables
Table S1	RNAs identified in RIp-chip experiments
Table S2	Differentially expressed genes in mutant cells
Table S3	H3K9-me2 density normalised by H3 occupancy for all genes
Table S4	H3K9-me2 density normalised by H3 occupancy for heterochromatin islands
Table S5	H3K9-me2 density normalised by H3 occupancy for subtelomeric regions
Table S6	H3K9-me2 density normalised by H3 occupancy for centromeres
Table S7	H3K9-me2 density normalised by H3 occupancy for the mating type locus
Table S8	H3K9-me2 density normalised by H3 occupancy for Tf2 transposons
Table S9	H3K9-me2 density normalised by H3 occupancy for HOODs
Table S10	Normalized Chp1TAP enrichment for all genes
Table S11	Normalized Chp1TAP enrichment in heterochromatic islands
Table S12	Normalized Chp1TAP enrichment in telomeric regions
Table S13	Normalized Chp1TAP enrichment in centromeric regions
Table S14	Strains used in this work

## Sheet: TableS1_RIP-chip_experimetns
# RNAs asssociated with the indicated proteins in RIP-chip experiments
Mmi1				Ccr4				Caf1				Rcd1
Gene	Synonyms	Description		Gene	Synonyms	Description		Gene	Synonyms	Description		Gene	Synonyms	Description
SPAPB24D3.10c	agl1	alpha-glucosidase Agl1		SPBC1347.12	arp1	centractin family actin-like protein Arp1 (predicted)		SPAPB24D3.10c	agl1	alpha-glucosidase Agl1		SPCC1450.02	bdf1	Swr1 complex bromodomain subunit Brf1
SPBC1347.12	arp1	centractin family actin-like protein Arp1 (predicted)		SPAC6G9.13c	bqt1	bouquet formation protein Bqt1		SPBC1347.12	arp1	centractin family actin-like protein Arp1 (predicted)		SPBC32H8.10	cdk9	P-TEFb-associated cyclin-dependent protein kinase Cdk9
SPCC1450.02	bdf1	Swr1 complex bromodomain subunit Brf1		SPBC2G2.09c	crs1	meiosis specific cyclin Crs1		SPCC1450.02	bdf1	Swr1 complex bromodomain subunit Brf1		SPCC1682.09c	gcg1	mitochondrial guanine nucleotide transporter Gcs1 (predicted)
SPAC26H5.08c	bgl2	glucan beta-glucosidase Bgl2 (predicted)		SPBC646.17c	dic1	meiotic dynein intermediate chain Dic1		SPAC26H5.08c	bgl2	glucan beta-glucosidase Bgl2 (predicted)		SPAP11E10.02c	mam3	cell agglutination protein Mam3
SPAC6G9.13c	bqt1	bouquet formation protein Bqt1		SPAC20G4.02c	fus1	formin Fus1		SPCC1235.02	bio2	biotin synthase		SPBC216.02	mcp5	cortical anchoring factor for dynein Mcp5/Num1
SPAC24H6.05	cdc25	M phase inducer tyrosine phosphatase Cdc25		SPCC1682.09c	gcg1	mitochondrial guanine nucleotide transporter Gcs1 (predicted)		SPCC1223.13	cbf12	CBF1/Su(H)/LAG-1 family transcription factor Cbf12		SPAC13A11.03	mcp7	meiosis specific coiled-coil protein Mcp7
SPBC1683.13c	cha4	transcription factor Cha4 (predicted)		SPCC1742.01	gsf2	galactose-specific flocculin Gsf2		SPBC336.12c	cdc10	MBF transcription factor complex subunit Cdc10		SPAC32A11.01	mug8	conserved fungal protein
SPMIT.04	cox3	cytochrome c oxidase 3 (predicted)		SPAC1006.04c	mcp3	Schizosaccharomyces specific protein Mcp3		SPAC24H6.05	cdc25	M phase inducer tyrosine phosphatase Cdc25		SPAC20G8.06	not1	CCR4-Not complex subunit Not1 (predicted)
SPBC2G2.09c	crs1	meiosis specific cyclin Crs1		SPBC216.02	mcp5	cortical anchoring factor for dynein Mcp5/Num1		SPBC1683.13c	cha4	transcription factor Cha4 (predicted)		SPAC17A5.18c	rec25	meiotic recombination protein Rec25
SPBP8B7.16c	dbp2	ATP-dependent RNA helicase Dbp2		SPBC582.06c	mcp6	horsetail movement protein Hrs1/Mcp6		SPMIT.01	cox1	cytochrome c oxidase 1 (predicted)		SPBP35G2.04c	SPBP35G2.04c	Schizosaccharomyces specific protein
SPAC1093.06c	dhc1	dynein heavy chain Dhc1		SPAC13A11.03	mcp7	meiosis specific coiled-coil protein Mcp7		SPMIT.11	cox2	cytochrome c oxidase 2 (predicted)		SPBPB7E8.02	SPBPB7E8.02	PSP1 family protein
SPBC646.17c	dic1	meiotic dynein intermediate chain Dic1		SPBC32H8.11	mei4	meiotic forkhead transcription factor Mei4		SPMIT.04	cox3	cytochrome c oxidase 3 (predicted)		SPCC1223.06	tea1	cell end marker Tea1
SPAC458.04c	dli1	meiotic dynein intermediate light chain Dli1/Dil1		SPAC869.07c	mel1	alpha-galactosidase, melibiase		SPBC2G2.09c	crs1	meiosis specific cyclin Crs1		SPAC23C4.07	tht2	karyogamy protein Tht2
SPBC4.01	dni2	tetraspan protein Dni2 (predicted)		SPAC15E1.07c	moa1	meiotic cohesin complex associated protein Moa1		SPBC146.05c	cwf25	complexed with Cdc5 protein Cwf25		SPCC576.03c	tpx1	thioredoxin peroxidase Tpx1
SPCC11E10.06c	elp4	elongator complex subunit Elp4 (predicted)		SPCC11E10.03	mug1	dynactin complex subunit, dynamitin (predicted)		SPAPB1E7.06c	eme1	Holliday junction resolvase subunit Eme1
SPAPB1E7.06c	eme1	Holliday junction resolvase subunit Eme1		SPCC1393.07c	mug4	Schizosaccharomyces specific protein, DNAJ domain		SPAC20G4.02c	fus1	formin Fus1
SPNCRNA.72	eta2-antisense-2	antisense RNA (predicted)		SPBP8B7.04	mug45	Schizosaccharomyces specific protein Mug45		SPCC1682.09c	gcg1	mitochondrial guanine nucleotide transporter Gcs1 (predicted)
SPNCRNA.73	eta2-antisense-3	antisense RNA (predicted)		SPAC32A11.01	mug8	conserved fungal protein		SPCC1742.01	gsf2	galactose-specific flocculin Gsf2
SPCC1682.09c	gcg1	mitochondrial guanine nucleotide transporter Gcs1 (predicted)		SPCC70.09c	mug9	conserved fungal protein		SPAC23C11.12	hcn1	anaphase-promoting complex subunit Hcn1
SPCC132.04c	gdh2	NAD-dependent glutamate dehydrogenase Gdh2 (predicted)		SPAC20G8.06	not1	CCR4-Not complex subunit Not1 (predicted)		SPBC31F10.07	lsb5	cortical component Lsb5 (predicted)
SPCC1742.01	gsf2	galactose-specific flocculin Gsf2		SPAC3G9.01	nsk1	Clp1-interacting, microtubule plus-end binding Nsk1		SPAP11E10.02c	mam3	cell agglutination protein Mam3
SPBC1718.02	hop1	linear element associated protein Hop1		SPAC110.01	ppk1	serine/threonine protein kinase Ppk1 (predicted)		SPAC1006.04c	mcp3	Schizosaccharomyces specific protein Mcp3
SPAP11E10.02c	mam3	cell agglutination protein Mam3		SPAC343.12	rds1	conserved fungal protein		SPBC216.02	mcp5	cortical anchoring factor for dynein Mcp5/Num1
SPAC1006.04c	mcp3	Schizosaccharomyces specific protein Mcp3		SPCC4E9.01c	rec11	meiotic cohesin complex subunit Rec11		SPBC582.06c	mcp6	horsetail movement protein Hrs1/Mcp6
SPBC216.02	mcp5	cortical anchoring factor for dynein Mcp5/Num1		SPAC17A5.18c	rec25	meiotic recombination protein Rec25		SPAC13A11.03	mcp7	meiosis specific coiled-coil protein Mcp7
SPBC582.06c	mcp6	horsetail movement protein Hrs1/Mcp6		SPBC577.05c	rec27	meiotic recombination protein Rec27		SPAC17G8.05	med20	mediator complex subunit Med20
SPAC13A11.03	mcp7	meiosis specific coiled-coil protein Mcp7		SPBC29A10.14	rec8	meiotic cohesin complex subunit Rec8		SPBC14F5.08	med7	mediator complex subunit Med7
SPBC32H8.11	mei4	meiotic forkhead transcription factor Mei4		SPNCRNA.103	sme2	meiRNA sme2		SPBC32H8.11	mei4	meiotic forkhead transcription factor Mei4
SPAC14C4.03	mek1	Cds1/Rad53/Chk2 family protein kinase Mek1		SPAC3A12.08	SPAC3A12.08	conserved fungal protein		SPBC36.03c	mfs3	MFS family transmembrane transporter Mfs3
SPAC222.15	meu13	Tat binding protein 1(TBP-1)-interacting protein (TBPIP) homolog (predicted)		SPBC1652.01	SPBC1652.01	ribosomal RNA processing element (RRPE)-binding protein (predicted)		SPCC736.12c	mmi1	YTH family RNA binding protein Mmi1
SPAC6B12.16	meu26	conserved fungal protein		SPBC16G5.19	SPBC16G5.19	Schizosaccharomyces pombe specific protein		SPBC1105.03c	mrpl16	mitochondrial ribosomal protein subunit L16 (predicted)
SPBC1D7.04	mlo3	RNA binding protein Mlo3		SPBC56F2.03	SPBC56F2.03	actin-like protein Arp10 (predicted)		SPCC11E10.03	mug1	dynactin complex subunit, dynamitin (predicted)
SPCC736.12c	mmi1	YTH family RNA binding protein Mmi1		SPBPB7E8.02	SPBPB7E8.02	PSP1 family protein		SPAC57A10.04	mug10	Rho guanine nucleotide exchange factor (predicted)
SPAC15E1.07c	moa1	meiotic cohesin complex associated protein Moa1		SPCC191.10	SPCC191.10	Schizosaccharomyces pombe specific protein		SPBP8B7.04	mug45	Schizosaccharomyces specific protein Mug45
SPCC11E10.03	mug1	dynactin complex subunit, dynamitin (predicted)		SPCC320.06	SPCC320.06	conserved fungal protein		SPAC32A11.01	mug8	conserved fungal protein
SPAC57A10.04	mug10	Rho guanine nucleotide exchange factor (predicted)		SPCC417.03	SPCC417.03	dubious		SPCC70.09c	mug9	conserved fungal protein
SPCC1393.07c	mug4	Schizosaccharomyces specific protein, DNAJ domain		SPCC622.06c	SPCC622.06c	dubious		SPBC23G7.04c	nif1	SEL1 repeat protein Nif1
SPBP8B7.04	mug45	Schizosaccharomyces specific protein Mug45		SPNCRNA.213	SPNCRNA.213	non-coding RNA (predicted)		SPAC3G9.01	nsk1	Clp1-interacting, microtubule plus-end binding Nsk1
SPAC32A11.01	mug8	conserved fungal protein		SPNCRNA.388	SPNCRNA.388	non-coding RNA (predicted)		SPAC17A2.08c	ntr2	spliceosome complex disassembly protein Ntr2 (predicted)
SPCC70.09c	mug9	conserved fungal protein		SPNCRNA.488	SPNCRNA.488	non-coding RNA (predicted)		SPAC22G7.09c	nup45	nucleoporin Nup45
SPBP4G3.02	pho1	acid phosphatase Pho1		SPNCRNA.500	SPNCRNA.500	non-coding RNA (predicted)		SPBP4G3.02	pho1	acid phosphatase Pho1
SPAC110.01	ppk1	serine/threonine protein kinase Ppk1 (predicted)		SPBC29A10.02	spo5	meiotic RNA-binding protein 1		SPBC336.15	pic1	INCENP, Pic1
SPCC4E9.01c	rec11	meiotic cohesin complex subunit Rec11		SPAC27D7.13c	ssm4	dynactin microtubule-binding subunit, p150-Glued Ssm4		SPAC2F7.03c	pom1	DYRK family protein kinase Pom1
SPAC17A5.18c	rec25	meiotic recombination protein Rec25		SPBC3E7.13c	syf2	splicing factor Syf2		SPAC16C9.07	pom2	DYRK family protein kinase Pom2
SPBC29A10.14	rec8	meiotic cohesin complex subunit Rec8		SPAC1002.04c	taf11	transcription factor TFIID complex subunit Taf11 (predicted)		SPAC110.01	ppk1	serine/threonine protein kinase Ppk1 (predicted)
SPBC2D10.06	rep1	MBF transcription factor activator Rep1		SPAC23C4.07	tht2	karyogamy protein Tht2		SPBC725.13c	psf2	GINS complex subunit Psf2
SPAC5D6.01	rps2202	40S ribosomal protein S15a (predicted)		SPAC13A11.04c	ubp8	SAGA complex ubiquitin C-terminal hydrolase Ubp8		SPCC4E9.01c	rec11	meiotic cohesin complex subunit Rec11
SPBC119.14	rti1	Rad22 homolog Rti1						SPAC17A5.18c	rec25	meiotic recombination protein Rec25
SPNCRNA.103	sme2	meiRNA sme2						SPBC29A10.14	rec8	meiotic cohesin complex subunit Rec8
SPBC1271.09	SPBC1271.09	glycerophosphodiester transporter (predicted)						SPBC28E12.03	rga4	Rho-type GTPase activating protein Rga4
SPBC1271.14	SPBC1271.14	glutamate N-acetyltransferase (predicted)						SPCC16C4.15	rml2	mitochondrial ribosomal protein subunit L2 (predicted)
SPBC1652.01	SPBC1652.01	ribosomal RNA processing element (RRPE)-binding protein (predicted)						SPBC19G7.03c	rps3002	40S ribosomal protein S30 (predicted)
SPBC8E4.02c	SPBC8E4.02c	Schizosaccharomyces pombe specific protein						SPAC13G6.07c	rps601	40S ribosomal protein S6
SPBP35G2.04c	SPBP35G2.04c	Schizosaccharomyces specific protein						SPBC119.14	rti1	Rad22 homolog Rti1
SPCC1450.09c	SPCC1450.09c	phospholipase (predicted)						SPBP35G2.03c	sgo1	inner centromere protein, shugoshin, Sgo1
SPCC285.05	SPCC285.05	purine nucleoside transmembrane transporter (predicted)						SPAC1039.02	SPAC1039.02	phosphoprotein phosphatase (predicted)
SPCC320.06	SPCC320.06	conserved fungal protein						SPAC1039.08	SPAC1039.08	serine acetyltransferase (predicted)
SPCC417.03	SPCC417.03	dubious						SPAC1751.04	SPAC1751.04	pre-ribosomal protein Loc1 (predicted)
SPCC417.04	SPCC417.04	dubious						SPAC1D4.01	SPAC1D4.01	human C9orf78 ortholog
SPCC70.08c	SPCC70.08c	methyltransferase (predicted)						SPAC227.15	SPAC227.15	protein phosphatase regulatory subunit Reg1 (predicted)
SPNCRNA.212	SPNCRNA.212	non-coding RNA (predicted)						SPAC24H6.02c	SPAC24H6.02c	TIM23 translocase complex subunit Tim15 (predicted)
SPNCRNA.230	SPNCRNA.230	non-coding RNA, centromeric (predicted)						SPAC2G11.04	SPAC2G11.04	RNA-binding protein, G-patch type (predicted)
SPNCRNA.388	SPNCRNA.388	non-coding RNA (predicted)						SPBC13E7.03c	SPBC13E7.03c	RNA hairpin binding protein (predicted)
SPNCRNA.500	SPNCRNA.500	non-coding RNA (predicted)						SPBC1604.16c	SPBC1604.16c	RNA-binding protein, G-patch type (predicted)
SPBC29A10.02	spo5	meiotic RNA-binding protein 1						SPBC1652.01	SPBC1652.01	ribosomal RNA processing element (RRPE)-binding protein (predicted)
SPAC27D7.13c	ssm4	dynactin microtubule-binding subunit, p150-Glued Ssm4						SPBC16A3.16	SPBC16A3.16	mitochondrial inner membrane protein involved in cytochrome c oxidase assembly Pet191 (predicted)
SPCC1223.06	tea1	cell end marker Tea1						SPBC23G7.06c	SPBC23G7.06c	conserved eukaryotic protein
SPAC23C4.07	tht2	karyogamy protein Tht2						SPBC29A10.12	SPBC29A10.12	DUF1014 family protein, HMG-box clan member
								SPBC2A9.10	SPBC2A9.10	Bin3 family, 7SK RNA methyltransferase (predicted)
								SPBP35G2.04c	SPBP35G2.04c	Schizosaccharomyces specific protein
								SPBPB7E8.02	SPBPB7E8.02	PSP1 family protein
								SPCC1739.08c	SPCC1739.08c	short chain dehydrogenase (predicted)
								SPCC320.06	SPCC320.06	conserved fungal protein
								SPCC622.06c	SPCC622.06c	dubious
								SPCC830.09c	SPCC830.09c	RNase P and RNase MRP subunit (predicted)
								SPBC29A10.02	spo5	meiotic RNA-binding protein 1
								SPAC27D7.13c	ssm4	dynactin microtubule-binding subunit, p150-Glued Ssm4
								SPAC1002.04c	taf11	transcription factor TFIID complex subunit Taf11 (predicted)
								SPCC1223.06	tea1	cell end marker Tea1
								SPAC23C4.07	tht2	karyogamy protein Tht2
								SPCC576.03c	tpx1	thioredoxin peroxidase Tpx1
								SPAC1F3.04c	tsr3	SSU-rRNA maturation protein Tsr3 (predicted)
								SPBC1604.17c	tti2	Tel2 interacting protein Tti2, predicted ASTRA complex subunit
								SPAC17A5.07c	ulp2	SUMO deconjugating cysteine peptidase Ulp2 (predicted)
								SPCC18B5.03	wee1	M phase inhibitor protein kinase Wee1

## Sheet: TableS2_Expression_profiling
# RNAs up-regulated in the indicated genotypes
Genes up-regulated in mmi1Δ				Genes up-regulated in caf1Δ				Genes up-regulated in ccr4Δ				Genes up-regulated in ccr4Δ caf1Δ
Gene	Synonyms	Description		Gene	Synonyms	Description		Gene	Synonyms	Description		Gene	Synonyms	Description
SPBC1347.12	arp1	centractin family actin-like protein Arp1 (predicted)		SPCC24B10.08c	ada2	SAGA complex subunit Ada2		SPBC1A4.01	apc10	anaphase-promoting complex subunit Apc10		SPCC320.13c	ark1	aurora-B kinase Ark1
SPAC6G9.13c	bqt1	bouquet formation protein Bqt1		SPCC1494.03	arz1	armadillo repeat containing, Zfs1 target number 1		SPBC19G7.08c	art1	arrestin family protein Art1		SPCC1494.03	arz1	armadillo repeat containing, Zfs1 target number 1
SPBC1D7.05	byr2	MAP kinase kinase kinase Byr2		SPAC13G6.10c	asl1	cell wall protein Asl1, predicted O-glucosyl hydrolase		SPCC1494.03	arz1	armadillo repeat containing, Zfs1 target number 1		SPAC9E9.09c	atd1	aldehyde dehydrogenase (predicted)
SPBC609.04	caf5	spermine family transmembrane transporter Caf5		SPAC25A8.02	atg14	autophagy protein Atg14		SPAC9E9.09c	atd1	aldehyde dehydrogenase (predicted)		SPCC63.08c	atg1	autophagy and CVT pathway serine/threonine protein kinase Atg1
SPBC2G2.09c	crs1	meiosis specific cyclin Crs1		SPBC1D7.05	byr2	MAP kinase kinase kinase Byr2		SPCC1919.14c	bdp1	transcription factor TFIIIB complex subunit Bdp1 (predicted)		SPAC2G11.13	atg22	vacuolar amino acid efflux transporter Atg22
SPBC839.06	cta3	P-type ATPase, potassium exporting Cta3		SPBC609.04	caf5	spermine family transmembrane transporter Caf5		SPBC609.04	caf5	spermine family transmembrane transporter Caf5		SPBC609.04	caf5	spermine family transmembrane transporter Caf5
SPBC646.17c	dic1	meiotic dynein intermediate chain Dic1		SPCC31H12.08c	ccr4	CCR4-Not complex subunit Ccr4 (predicted)		SPAC23A1.06c	cmk2	MAPK-activated protein kinase Cmk2		SPBC839.06	cta3	P-type ATPase, potassium exporting Cta3
SPBPB21E7.01c	eno102	enolase (predicted)		SPAC17H9.19c	cdt2	WD repeat protein Cdt2		SPBC17G9.08c	cnt5	Centaurin Cnt5		SPAC26F1.04c	etr1	enoyl-[acyl-carrier protein] reductase (predicted)
SPAC20G4.02c	fus1	formin Fus1		SPAC24B11.10c	cfh1	chitin synthase regulatory factor-like Cfh1 (predicted)		SPAC3A12.17c	cys12	cysteine synthase-like protein Cys12		SPBPB2B2.10c	gal7	galactose-1-phosphate uridylyltransferase Gal7
SPCC965.07c	gst2	glutathione S-transferase Gst2		SPBC17G9.08c	cnt5	Centaurin Cnt5		SPAC977.16c	dak2	dihydroxyacetone kinase Dak2		SPAC1F8.01	ght3	hexose transporter Ght3
SPBC1718.02	hop1	linear element associated protein Hop1		SPAC3A12.17c	cys12	cysteine synthase-like protein Cys12		SPBC14F5.07	doa10	ER-localized ubiquitin ligase Doa10 (predicted)		SPBC32H8.07	git5	heterotrimeric G protein beta subunit Git5
SPBC16D10.08c	hsp104	heat shock protein Hsp104 (predicted)		SPBC16C6.04	dbl6	double strand break localizing protein Dbl6		SPCC11E10.06c	elp4	elongator complex subunit Elp4 (predicted)		SPBC530.01	gyp1	GTPase activating protein Gyp1 (predicted)
SPBC3E7.02c	hsp16	heat shock protein Hsp16		SPBC3B9.01	fes1	Hsp70 nucleotide exchange factor Fes1 (predicted)		SPAC1399.03	fur4	uracil permease		SPBC8D2.03c	hhf2	histone H4 h4.2
SPBC16E9.16c	lsd90	Lsd90 protein		SPBPB2B2.10c	gal7	galactose-1-phosphate uridylyltransferase Gal7		SPBPB2B2.10c	gal7	galactose-1-phosphate uridylyltransferase Gal7		SPBC8D2.04	hht2	histone H3 h3.2
SPAC1006.04c	mcp3	Schizosaccharomyces specific protein Mcp3		SPBC32H8.07	git5	heterotrimeric G protein beta subunit Git5		SPAC664.09	ggt1	gamma-glutamyltranspeptidase Ggt1		SPCC306.05c	ins1	INSIG domain protein
SPBC216.02	mcp5	cortical anchoring factor for dynein Mcp5/Num1		SPCC965.07c	gst2	glutathione S-transferase Gst2		SPCC548.07c	ght1	hexose transporter Ght1		SPAC4A8.04	isp6	vacuolar serine protease Isp6
SPBC582.06c	mcp6	horsetail movement protein Hrs1/Mcp6		SPBC8D2.03c	hhf2	histone H4 h4.2		SPAC1F8.01	ght3	hexose transporter Ght3		SPAC167.06c	mug143	Schizosaccharomyces specific protein Mug143
SPAC13A11.03	mcp7	meiosis specific coiled-coil protein Mcp7		SPAC20G4.03c	hri1	eIF2 alpha kinase Hri1		SPAC5H10.11	gmh1	alpha-1,2-galactosyltransferase Gmh1 (predicted)		SPBC660.07	ntp1	alpha,alpha-trehalase Ntp1
SPAC14C4.03	mek1	Cds1/Rad53/Chk2 family protein kinase Mek1		SPBC16D10.08c	hsp104	heat shock protein Hsp104 (predicted)		SPCC965.07c	gst2	glutathione S-transferase Gst2		SPCC663.06c	osr1	short chain dehydrogenase (predicted)
SPCC1223.12c	meu10	GPI anchored cell surface protein involved in ascospore wall assembly Meu10		SPBC3E7.02c	hsp16	heat shock protein Hsp16		SPBC8D2.03c	hhf2	histone H4 h4.2		SPCC330.06c	pmp20	thioredoxin peroxidase Pmp20
SPAC222.15	meu13	Tat binding protein 1(TBP-1)-interacting protein (TBPIP) homolog (predicted)		SPCC306.05c	ins1	INSIG domain protein		SPBC8D2.04	hht2	histone H3 h3.2		SPNCRNA.06	prl6	non-coding RNA, poly(A)-bearing (predicted)
SPAC6B12.16	meu26	conserved fungal protein		SPCC645.03c	isa1	mitochondrial iron-sulfur protein Isa1		SPBC3E7.02c	hsp16	heat shock protein Hsp16		SPAC1006.01	psp3	vacuolar serine protease Psp3 (predicted)
SPAP27G11.08c	meu32	Schizosaccharomyces specific protein Meu32		SPAC4A8.04	isp6	vacuolar serine protease Isp6		SPAC21E11.07	iba57	mitochondrial iron-sulfur cluster biogenesis protein Iba57 (predicted)		SPAC31G5.18c	sde2	silencing defective protein Sde2
SPCC11E10.03	mug1	dynactin complex subunit, dynamitin (predicted)		SPAC1D4.11c	lkh1	dual specificity protein kinase Lkh1		SPCC306.05c	ins1	INSIG domain protein		SPAC1687.14c	SPAC1687.14c	EF hand family protein, unknown role
SPAC57A10.04	mug10	Rho guanine nucleotide exchange factor (predicted)		SPAC25B8.19c	loz1	transcription factor zf-C2H2 type		SPCC16A11.17	mcm4	MCM complex subunit Mcm4/Cdc21		SPAC1F8.04c	SPAC1F8.04c	hydrolase (predicted)
SPBC56F2.06	mug147	Schizosaccharomyces specific protein		SPBC32H8.11	mei4	meiotic forkhead transcription factor Mei4		SPBC359.06	mug14	adducin		SPAC23A1.14c	SPAC23A1.14c	uncharacterised trans-sulfuration enzyme (predicted)
SPCC1393.07c	mug4	Schizosaccharomyces specific protein, DNAJ domain		SPBC1921.03c	mex67	mRNA export receptor, Tap, nucleoporin Mex67		SPAC167.06c	mug143	Schizosaccharomyces specific protein Mug143		SPAC24H6.02c	SPAC24H6.02c	TIM23 translocase complex subunit Tim15 (predicted)
SPBP8B7.04	mug45	Schizosaccharomyces specific protein Mug45		SPAC26H5.05	mga2	IPT/TIG ankyrin repeat containing transcription regulator of fatty acid biosynthesis (predicted)		SPBPB2B2.02	mug180	esterase/lipase (predicted)		SPAC27D7.09c	SPAC27D7.09c	But2 family protein
SPAC32A11.01	mug8	conserved fungal protein		SPBC409.09c	mis13	kinetochore protein Mis13		SPCC663.06c	osr1	short chain dehydrogenase (predicted)		SPAC31G5.21	SPAC31G5.21	human FAM32A homolog
SPCC70.09c	mug9	conserved fungal protein		SPBC17F3.02	nak1	PAK-related kinase Nak1		SPBC1289.15	pfl5	cell surface glycoprotein (predicted)		SPAC343.06c	SPAC343.06c	phospholipid scramblase (predicted)
SPCC338.12	pbi2	proteinase B inhibitor Pbi2		SPBC660.07	ntp1	alpha,alpha-trehalase Ntp1		SPAC29B12.10c	pgt1	glutathione transporter Pgt1		SPAC3A11.10c	SPAC3A11.10c	dipeptidyl peptidase (predicted)
SPBP4G3.02	pho1	acid phosphatase Pho1		SPBC106.10	pka1	cAMP-dependent protein kinase catalytic subunit Pka1		SPBC16E9.01c	php4	CCAAT-binding factor complex subunit Php4		SPAC4H3.04c	SPAC4H3.04c	UPF0103 family
SPAC25G10.04c	rec10	meiotic recombination protein Rec10		SPBC1289.06c	ppr8	mitochondrial PPR repeat protein Ppr8		SPBC1289.06c	ppr8	mitochondrial PPR repeat protein Ppr8		SPAC6G10.03c	SPAC6G10.03c	mitochondrial cardiolipin-specific phospholipase (predicted)
SPCC4E9.01c	rec11	meiotic cohesin complex subunit Rec11		SPBC19C2.08	prp38	U4/U6 x U5 tri-snRNP complex subunit Prp38		SPBC651.09c	prf1	RNA polymerase II associated Paf1 complex (predicted)		SPAC869.05c	SPAC869.05c	sulfate transporter (predicted)
SPAC17A5.18c	rec25	meiotic recombination protein Rec25		SPBC1921.06c	pvg3	galactosylxylosylprotein 3-beta-galactosyltransferase Pvg3		SPAC664.06	rlp7	ribosomal protein L7-like Rlp7 involved in ribosome biogenesis (predicted)		SPACUNK4.16c	SPACUNK4.16c	alpha,alpha-trehalose-phosphate synthase (predicted)
SPBC577.05c	rec27	meiotic recombination protein Rec27		SPAC13A11.01c	rga8	Rho-type GTPase activating protein Rga8		SPAC4G9.08c	rpc2	DNA-directed RNA polymerase III complex subunit Rpc2		SPBC119.05c	SPBC119.05c	Wiskott-Aldrich syndrome homolog binding protein Lsb1 (predicted)
SPBC29A10.14	rec8	meiotic cohesin complex subunit Rec8		SPCC645.07	rgf1	RhoGEF for Rho1, Rgf1		SPAC25B8.02	sds3	Clr6 histone deacetylase complex subunit Sds3		SPBC1271.07c	SPBC1271.07c	N-acetyltransferase (predicted)
SPBC2D10.06	rep1	MBF transcription factor activator Rep1		SPAC664.06	rlp7	ribosomal protein L7-like Rlp7 involved in ribosome biogenesis (predicted)		SPAC1039.02	SPAC1039.02	phosphoprotein phosphatase (predicted)		SPBC14F5.10c	SPBC14F5.10c	ubiquitin-protein ligase E3 (predicted)
SPAC2G11.05c	rim20	BRO1 domain protein Rim20 (predicted)		SPAC1834.11c	sec18	secretory pathway protein Sec18 (predicted)		SPAC22F8.04	SPAC22F8.04	triose phosphate transporter (predicted)		SPBC1685.05	SPBC1685.05	serine protease (predicted)
SPNCRNA.103	sme2	meiRNA sme2		SPAC23A1.15c	sec20	SNARE Sec20 (predicted)		SPAC27D7.09c	SPAC27D7.09c	But2 family protein		SPBC16A3.02c	SPBC16A3.02c	mitochondrial conserved protein (predicted)
SPAC19G12.09	SPAC19G12.09	NADH/NADPH dependent indole-3-acetaldehyde reductase		SPAC12B10.13	SPAC12B10.13	proteasome-dependent catabolite inactivation protein, ubiquitin ligase complex subunit (predicted)		SPAC2G11.09	SPAC2G11.09	DUF221 family protein		SPBC17D11.03c	SPBC17D11.03c	conserved fungal protein
SPAC23H3.15c	SPAC23H3.15c	Schizosaccharomyces specific protein		SPAC1399.01c	SPAC1399.01c	membrane transporter (predicted)		SPAC343.06c	SPAC343.06c	phospholipid scramblase (predicted)		SPBC215.11c	SPBC215.11c	aldo/keto reductase, unknown biological role
SPAC4H3.08	SPAC4H3.08	3-hydroxyacyl-CoA dehydrogenase (predicted)		SPAC16E8.02	SPAC16E8.02	DUF962 family protein		SPAC4G9.20c	SPAC4G9.20c	mitochondrial carrier with solute carrier repeats, organic acid transmembrane transporter (predicted)		SPBC23G7.10c	SPBC23G7.10c	NADH-dependent flavin oxidoreductase (predicted)
SPAC637.03	SPAC637.03	conserved fungal protein		SPAC17G8.02	SPAC17G8.02	uridine ribohydrolase (predicted)		SPAC6F6.03c	SPAC6F6.03c	ribosome export GTPase (predicted)		SPBC30D10.14	SPBC30D10.14	dienelactone hydrolase family (predicted)
SPAC6C3.05	SPAC6C3.05	Schizosaccharomyces specific protein		SPAC23A1.14c	SPAC23A1.14c	uncharacterised trans-sulfuration enzyme (predicted)		SPAC6G10.03c	SPAC6G10.03c	mitochondrial cardiolipin-specific phospholipase (predicted)		SPBC3H7.08c	SPBC3H7.08c	conserved fungal protein
SPAC977.14c	SPAC977.14c	aldo/keto reductase, unknown biological role		SPAC25B8.08	SPAC25B8.08	conserved fungal protein		SPAC869.05c	SPAC869.05c	sulfate transporter (predicted)		SPBC4F6.17c	SPBC4F6.17c	mitochondrial heatshock protein Hsp78 (predicted)
SPBC119.03	SPBC119.03	human COMT catechol O-methyltransferase homolog 1		SPAC27D7.09c	SPAC27D7.09c	But2 family protein		SPAC977.15	SPAC977.15	dienelactone hydrolase family		SPBC83.17	SPBC83.17	transcriptional coactivator, multiprotein bridging factor Mbf1 (predicted)
SPBC1271.09	SPBC1271.09	glycerophosphodiester transporter (predicted)		SPAC2G11.09	SPAC2G11.09	DUF221 family protein		SPAPB1A10.07c	SPAPB1A10.07c	sphingolipid biosynthesis protein (predicted)		SPBPB2B2.05	SPBPB2B2.05	peptidase family C26 protein
SPBC1652.01	SPBC1652.01	ribosomal RNA processing element (RRPE)-binding protein (predicted)		SPAC31A2.04c	SPAC31A2.04c	20S proteasome complex subunit beta 4 (predicted)		SPBC1105.08	SPBC1105.08	EMP70 family		SPCC1442.07c	SPCC1442.07c	ubiquitin/metalloprotease fusion protein (predicted)
SPBC19C7.04c	SPBC19C7.04c	conserved fungal protein		SPAC343.04c	SPAC343.04c	WD repeat protein, human WDR26 family, ubiquitin ligase complex subunit (predicted)		SPBC1685.05	SPBC1685.05	serine protease (predicted)		SPCC18.02	SPCC18.02	membrane transporter (predicted)
SPBC215.11c	SPBC215.11c	aldo/keto reductase, unknown biological role		SPAC343.06c	SPAC343.06c	phospholipid scramblase (predicted)		SPBC16E9.10c	SPBC16E9.10c	AAA family ATPase Rix7 (predicted)		SPCC338.18	SPCC338.18	Schizosaccharomyces pombe specific protein
SPBC23G7.10c	SPBC23G7.10c	NADH-dependent flavin oxidoreductase (predicted)		SPAC57A10.08c	SPAC57A10.08c	carboxylic ester hydrolase activity (predicted)		SPBC20F10.03	SPBC20F10.03	conserved eukaryotic protein		SPCC70.04c	SPCC70.04c	Schizosaccharomyces pombe specific protein
SPBC2F12.05c	SPBC2F12.05c	sterol binding ankyrin repeat protein (predicted)		SPAC644.09	SPAC644.09	alanine racemase (predicted)		SPBC23G7.10c	SPBC23G7.10c	NADH-dependent flavin oxidoreductase (predicted)		SPCC737.04	SPCC737.04	UPF0300 family protein 6
SPBC8E4.02c	SPBC8E4.02c	Schizosaccharomyces pombe specific protein		SPAPB24D3.07c	SPAPB24D3.07c	Schizosaccharomyces pombe specific protein		SPBC359.01	SPBC359.01	amino acid permease (predicted)		SPNCRNA.448	SPNCRNA.448	non-coding RNA (predicted)
SPBPB21E7.04c	SPBPB21E7.04c	human COMT ortholog 2		SPBC1604.12	SPBC1604.12	Schizosaccharomyces specific phosphoprotein		SPBC3H7.08c	SPBC3H7.08c	conserved fungal protein		SPAC1F8.03c	str3	siderophore-iron transporter Str3
SPBPB2B2.01	SPBPB2B2.01	amino acid permease (predicted)		SPBC1683.06c	SPBC1683.06c	uridine ribohydrolase (predicted)		SPBPB2B2.01	SPBPB2B2.01	amino acid permease (predicted)		SPBC577.13	syj2	inositol-polyphosphate 5-phosphatase, synaptojanin homolog 2 (predicted)
SPBPB2B2.06c	SPBPB2B2.06c	phosphoprotein phosphatase (predicted)		SPBC1683.12	SPBC1683.12	nicotinic acid plasma membrane transporter (predicted)		SPBPB2B2.05	SPBPB2B2.05	peptidase family C26 protein		SPAC2C4.15c	ubx2	UBX domain protein Ubx2
SPCC1235.01	SPCC1235.01	Schizosaccharomyces specific protein		SPBC1685.05	SPBC1685.05	serine protease (predicted)		SPBPB2B2.06c	SPBPB2B2.06c	phosphoprotein phosphatase (predicted)		SPBC21C3.11	ubx4	UBX domain protein Ubx4 (predicted)
SPCC1739.08c	SPCC1739.08c	short chain dehydrogenase (predicted)		SPBC1703.09	SPBC1703.09	Schizosaccharomyces specific protein		SPBPB2B2.14c	SPBPB2B2.14c	S. pombe specific DUF999 protein family 8		SPAC824.05	vps16	HOPS/CORVET complex subunit Vps16 (predicted)
SPCC338.18	SPCC338.18	Schizosaccharomyces pombe specific protein		SPBC1711.11	SPBC1711.11	autophagy associated protein (predicted)		SPCC1442.05c	SPCC1442.05c	mitochondrial protein		SPCC1020.12c	xap5	xap-5-like protein
SPCC663.08c	SPCC663.08c	short chain dehydrogenase		SPBC3H7.08c	SPBC3H7.08c	conserved fungal protein		SPCC1529.01	SPCC1529.01	membrane transporter (predicted)		SPAC227.08c	yth1	mRNA cleavage and polyadenylation specificity factor complex Yth1
SPCC70.08c	SPCC70.08c	methyltransferase (predicted)		SPBC428.10	SPBC428.10	Schizosaccharomyces pombe specific protein		SPCC1672.11c	SPCC1672.11c	P-type ATPase P5 type (predicted)
SPCC737.04	SPCC737.04	UPF0300 family protein 6		SPBC4F6.17c	SPBC4F6.17c	mitochondrial heatshock protein Hsp78 (predicted)		SPCC1739.08c	SPCC1739.08c	short chain dehydrogenase (predicted)
SPCPB16A4.06c	SPCPB16A4.06c	Schizosaccharomyces specific protein		SPBC582.10c	SPBC582.10c	ATP-dependent DNA helicase Rhp16b (predicted)		SPCC18.05c	SPCC18.05c	notchless-like protein (predicted)
SPNCRNA.243	SPNCRNA.243	non-coding RNA (predicted)		SPBC713.09	SPBC713.09	Schizosaccharomyces specific protein		SPCC550.15c	SPCC550.15c	ribosome biogenesis protein (predicted)
SPNCRNA.264	SPNCRNA.264	non-coding RNA (predicted)		SPBC83.17	SPBC83.17	transcriptional coactivator, multiprotein bridging factor Mbf1 (predicted)		SPCC663.08c	SPCC663.08c	short chain dehydrogenase
SPNCRNA.319	SPNCRNA.319	non-coding RNA (predicted)		SPBC839.02	SPBC839.02	arrestin Aly1 related, implicated in endocytosis		SPCC737.04	SPCC737.04	UPF0300 family protein 6
SPNCRNA.388	SPNCRNA.388	non-coding RNA (predicted)		SPBP22H7.03	SPBP22H7.03	beta-glucan synthesis-associated protein (predicted)		SPCC757.13	SPCC757.13	dipeptide transmembrane transporter (predicted)
SPNCRNA.405	SPNCRNA.405	non-coding RNA (predicted)		SPBP4H10.07	SPBP4H10.07	ubiquitin-protein ligase E3 (predicted)		SPCC794.03	SPCC794.03	amino acid permease (predicted)
SPNCRNA.532	SPNCRNA.532	non-coding RNA (predicted)		SPBP4H10.10	SPBP4H10.10	rhomboid family protease		SPNCRNA.532	SPNCRNA.532	non-coding RNA (predicted)
SPNCRNA.538	SPNCRNA.538	non-coding RNA (predicted)		SPBPB2B2.05	SPBPB2B2.05	peptidase family C26 protein		SPBC354.05c	sre2	membrane-tethered transcription factor Sre2
SPBC29A10.02	spo5	meiotic RNA-binding protein 1		SPCC1442.07c	SPCC1442.07c	ubiquitin/metalloprotease fusion protein (predicted)		SPBC106.02c	srx1	sulfiredoxin
SPAC13G7.02c	ssa1	heat shock protein Ssa1 (predicted)		SPCC285.04	SPCC285.04	transthyretin/hydroxyisourate hydrolase (predicted)		SPAC1F8.03c	str3	siderophore-iron transporter Str3
SPAC27D7.13c	ssm4	dynactin microtubule-binding subunit, p150-Glued Ssm4		SPCC320.08	SPCC320.08	membrane transporter (predicted)		SPCC895.03c	sua5	SUA5/yciO/yrdC family protein Sua5 (predicted)
SPAC16E8.16	sua7	transcription factor TFIIB		SPCC338.18	SPCC338.18	Schizosaccharomyces pombe specific protein		SPBC577.13	syj2	inositol-polyphosphate 5-phosphatase, synaptojanin homolog 2 (predicted)
SPAC23C4.07	tht2	karyogamy protein Tht2		SPCC4G3.12c	SPCC4G3.12c	ubiquitin-protein ligase E3 (predicted)		SPAC10F6.05c	ubc6	ubiquitin conjugating enzyme Ubc6 (predicted)
SPAC22H10.13	zym1	metallothionein Zym1		SPCC737.04	SPCC737.04	UPF0300 family protein 6		SPAC2C4.15c	ubx2	UBX domain protein Ubx2
				SPCC737.05	SPCC737.05	peroxin Pex28/29 (predicted)		SPCC24B10.10c	yta4	mitochondrial outer membrane ATPase Msp1/Yta4 (predicted)
				SPAC24C9.15c	spn5	septin Spn5
				SPNCRNA.242	SPNCRNA.242	non-coding RNA (predicted)
				SPNCRNA.532	SPNCRNA.532	non-coding RNA (predicted)
				SPBC577.13	syj2	inositol-polyphosphate 5-phosphatase, synaptojanin homolog 2 (predicted)
				SPAC10F6.05c	ubc6	ubiquitin conjugating enzyme Ubc6 (predicted)
				SPBC21C3.11	ubx4	UBX domain protein Ubx4 (predicted)
				SPAC3F10.13	ucp6	UBA domain protein Ucp6
				SPBC19G7.09	ulp1	SUMO deconjugating enzyme Ulp1
				SPCC576.01c	xan1	alpha ketoglutarate dependent xanthine dioxygenase Xan1
				SPCC1020.12c	xap5	xap-5-like protein
				SPBC19F8.03c	yap18	ENTH/VHS domain protein (predicted)
				SPAC227.08c	yth1	mRNA cleavage and polyadenylation specificity factor complex Yth1

## Sheet: TableS3_H3K9_all_genes
# H3K9-me2 density normalised by H3 occupancy
# Experiments that share a wild type control are highlighted in the same colour
Gene	wt.norm.1	ccr4.norm.1	caf1.norm.1	wt.norm.2	ccr4.norm.2	caf1.norm.2	mmi1.norm	wt.norm.3	ccr4.D558A.1	ccr4.H665A.1	wt.norm.4	ccr4.D558A.2	ccr4.H665A.2	not2.norm.1	not4.norm.2	wt.norm.5	not2.norm.2	not4.norm.2
cenH	17.7533	22.4899	22.1567	19.4196	26.3039	26.8962	15.131	19.2605	24.3284	22.9477	19.1575	23.2307	24.2949	18.4726	19.331	21.7674	19.1636	17.9729
H1	12.99	24.3547	12.3652	17.2445	27.5633	16.1799	73.8323	24.0275	25.8005	28.3252	16.411	21.3558	47.5616	76.3471	0.617691	3.37949	12.3118	0.188161
H2	15.4602	33.9588	13.2593	20.1136	19.1087	19.8427	22.5343	16.3951	32.8292	20.1337	20.2194	23.1652	37.9652	18.6344	1.67989	1.39246	14.9752	0.379483
H3	15.1618	30.2316	15.5389	20.3584	40.8643	30.399	7.27186	35.7135	27.9173	25.3903	16.6003	29.6786	65.4276	27.7377	0.578693	5.53434	19.4647	0.350098
mat-3M	17.5955	23.9219	13.8819	13.3698	19.5785	22.7168	10.7033	15.9965	16.3989	19.5033	15.155	23.5576	26.8796	14.6005	0.764326	1.04539	16.329	0.449856
mat2-P	13.8854	20.9247	10.2251	14.6301	18.9456	14.0422	NA	16.6556	20.8647	19.803	15.8943	21.1799	19.8536	15.2533	0	NA	15.7968	0
prl65	0.510088	0.258839	0.193592	0.555735	0.461647	1.34981	0.518815	0.356754	0.748733	0.450663	0.710009	0.389837	0.537724	0.991282	0.870157	0.36615	0.375509	1.0649
SPAC1002.01	0.584385	0.494833	0.495157	0.604069	0.465057	0.350656	0.658713	0.324605	0.408508	0.351092	0.322268	0.432835	0.418892	0.423338	0.526843	0.514546	0.457512	0.655642
SPAC1002.02	0.476668	0.562922	0.613567	0.533613	0.449929	0.441213	0.487462	0.421823	0.489886	0.428291	0.390709	0.441375	0.542694	0.233667	0.517737	0.415268	0.38986	0.570495
SPAC1002.03c	0.441327	0.363401	0.504001	0.376708	0.367973	0.364692	0.401286	0.349392	0.36794	0.408701	0.351163	0.381829	0.414558	0.308243	0.481798	0.42169	0.341264	0.555255
SPAC1002.04c	0.339476	0.514237	0.770571	0.497878	0.388447	0.351196	0.486327	0.398462	0.333966	0.506023	0.340964	0.314866	0.357906	0.415902	0.433848	0.391882	0.368734	0.572762
SPAC1002.05c	0.403845	0.422181	0.459905	0.374417	0.38422	0.346066	0.469196	0.337039	0.37028	0.378155	0.418446	0.422284	0.476002	0.419754	0.54804	0.327979	0.346731	0.618988
SPAC1002.06c	0.502039	0.547536	0.772976	0.491355	0.33067	0.349083	0.546269	0.503435	0.260948	0.298262	0.231206	0.399409	0.265764	0.524715	0.396776	0.33951	0.241744	0.491442
SPAC1002.07c	0.440367	0.40866	0.752794	0.478185	0.326061	0.55977	0.588222	0.546997	0.627199	0.378086	0.486252	0.445557	0.525915	0.565636	0.594761	0.320248	0.3289	0.652256
SPAC1002.08c	0.563584	0.485032	0.663808	0.426486	0.366054	0.496315	0.542028	0.531827	0.50779	0.433799	0.35172	0.404047	0.459221	0.573097	0.578491	0.382741	0.367308	0.637467
SPAC1002.09c	0.457883	0.377474	0.513869	0.346693	0.296384	0.394864	0.375526	0.341483	0.340472	0.406337	0.351374	0.581676	0.339809	0.339145	0.442856	0.374132	0.393978	0.622152
SPAC1002.10c	0.509908	0.481899	0.461477	0.403247	0.398896	0.415143	0.584827	0.388156	0.423475	0.37901	0.390798	0.398517	0.414378	0.417659	0.496238	0.446294	0.353558	0.715095
SPAC1002.11	0.485744	0.39704	0.558152	0.398385	0.405644	0.406573	0.542224	0.451361	0.417369	0.482709	0.424035	0.423825	0.395368	0.321271	0.516559	0.410378	0.384219	0.608709
SPAC1002.12c	0.316463	0.421602	0.353165	0.317808	0.275844	0.276494	0.279326	0.284344	0.236114	0.331674	0.245509	0.336581	0.255436	0.244884	0.306024	0.427801	0.265767	0.432731
SPAC1002.13c	0.509276	0.45775	0.804127	0.469414	0.403867	0.334857	0.498939	0.336652	0.19907	0.446475	0.417729	0.470289	0.364806	0.40652	0.634949	0.639237	0.399095	0.776748
SPAC1002.14	0.499344	0.364297	0.608667	0.402478	0.352946	0.40166	0.525716	0.401811	0.492937	0.448158	0.389127	0.45742	0.409035	0.497717	0.559161	0.396541	0.427063	0.555703
SPAC1002.15c	0.537914	0.375234	0.615687	0.407546	0.36316	0.383286	0.544234	0.414426	0.448642	0.429959	0.397896	0.498991	0.479741	0.492939	0.526354	0.381565	0.404513	0.582701
SPAC1002.16c	0.433614	0.527232	0.505275	0.333191	0.332991	0.308167	0.460038	0.431131	0.43208	0.485508	0.332221	0.497749	0.394263	0.325382	0.578812	0.472698	0.351053	0.563997
SPAC1002.17c	0.40703	0.541226	0.516337	0.415846	0.35056	0.368669	0.379945	0.35087	0.325247	0.398725	0.336965	0.391873	0.28631	0.290766	0.382471	0.402288	0.33455	0.560856
SPAC1002.18	0.405713	0.351975	0.615603	0.346961	0.276091	0.324799	0.314652	0.326029	0.350022	0.308965	0.326065	0.337893	0.355138	0.292492	0.378147	0.335068	0.264955	0.505482
SPAC1002.19	0.307944	0.318836	0.462962	0.333187	0.244922	0.304269	0.283277	0.217482	0.252992	0.373221	0.271099	0.29793	0.317002	0.208914	0.283056	0.369921	0.261658	0.457343
SPAC1002.20	0.759014	0.439337	0.990134	0.768073	0.671788	0.636855	0.816416	0.710353	0.590387	1.01936	0.599598	0.735027	0.523033	0.591076	1.16889	0.525042	0.50619	0.768105
SPAC1006.01	0.473052	0.375093	0.467895	0.373592	0.359222	0.372449	0.388672	0.30892	0.392179	0.346062	0.305148	0.442395	0.301277	0.301299	0.416612	0.387472	0.394075	0.439032
SPAC1006.02	0.351973	0.304586	0.479248	0.403454	0.300112	0.287736	0.4147	0.372653	0.404549	0.423895	0.330374	0.402951	0.400588	0.232095	0.419492	0.338949	0.352522	0.550559
SPAC1006.03c	0.458842	0.467442	0.5485	0.41285	0.376893	0.411768	0.47347	0.436197	0.476453	0.371591	0.350678	0.373614	0.404969	0.424769	0.468551	0.373643	0.436042	0.58575
SPAC1006.04c	0.473951	0.446848	0.487394	0.4186	0.382798	0.40379	0.542491	0.461088	0.422067	0.453407	0.388184	0.470272	0.4029	0.404928	0.551085	0.457964	0.331154	0.578158
SPAC1006.05c	0.403989	0.449969	0.49585	0.33553	0.382684	0.394253	0.44507	0.394857	0.40466	0.383069	0.384848	0.385479	0.47897	0.194166	0.538774	0.421217	0.374531	0.618533
SPAC1006.06	0.39093	0.409974	0.577976	0.384179	0.319772	0.337324	0.418688	0.350595	0.388207	0.381284	0.336719	0.401525	0.329082	0.311688	0.556951	0.371758	0.365821	0.551923
SPAC1006.07	0.319127	0.405716	0.622298	0.369822	0.319131	0.310284	0.418051	0.260249	0.337853	0.335317	0.335569	0.367924	0.368305	0.382766	0.444914	0.451747	0.376491	0.61994
SPAC1006.08	0.428302	0.557742	0.556754	0.43799	0.371153	0.430564	0.653485	0.386267	0.405742	0.395384	0.372937	0.383804	0.430791	0.344882	0.573627	0.385851	0.393597	0.550046
SPAC1006.09	0.516355	0.464697	0.468184	0.404773	0.35438	0.401782	0.409895	0.424399	0.414657	0.421227	0.362206	0.416633	0.379939	0.338203	0.509571	0.496162	0.343102	0.584054
SPAC1039.01	0.446107	0.497382	0.561818	0.495662	0.428318	0.38979	0.448152	0.416236	0.369399	0.366443	0.433435	0.391359	0.412626	0.503299	0.55071	0.488802	0.515345	0.651661
SPAC1039.02	0.364781	0.444225	0.814679	0.500012	0.372409	0.378311	0.573654	0.373142	0.45962	0.399782	0.473968	0.524072	0.365018	0.452461	0.546386	0.542397	0.519423	0.606658
SPAC1039.03	0.520575	0.365058	0.458472	0.395196	0.373784	0.534104	0.5376	0.436033	0.426983	0.386175	0.470184	0.382996	0.322695	0.511606	0.517159	0.489875	0.472126	0.55169
SPAC1039.04	0.490129	0.498488	0.459413	0.445402	0.368933	0.442814	0.503004	0.393531	0.384463	0.432567	0.36843	0.459244	0.365518	0.471119	0.599228	0.604283	0.535701	0.659412
SPAC1039.05c	0.376786	0.447039	0.456098	0.409176	0.35553	0.433265	0.42012	0.337486	0.386633	0.398156	0.356777	0.386209	0.366224	0.466649	0.440733	0.465957	0.426354	0.548846
SPAC1039.06	0.464978	0.519715	0.532218	0.487538	0.333231	0.315517	0.443114	0.31839	0.4548	0.390035	0.452639	0.439833	0.376704	0.455822	0.427026	0.456395	0.513316	0.617014
SPAC1039.07c	0.48013	0.478636	0.557659	0.431307	0.404785	0.356819	0.483489	0.348764	0.362397	0.372389	0.429605	0.326258	0.349144	0.42754	0.4827	0.50021	0.423687	0.550694
SPAC1039.08	0.445746	0.317268	0.535366	0.357469	0.384724	0.332893	0.476456	0.26288	0.335214	0.334174	0.487796	0.299739	0.420055	0.301155	0.488175	0.474782	0.44627	0.517901
SPAC1039.09	0.477561	0.334915	0.53851	0.466586	0.384258	0.3907	0.459999	0.466033	0.351318	0.357737	0.427986	0.342888	0.468059	0.410313	0.495192	0.657173	0.548201	0.598924
SPAC1039.10	0.719543	0.505094	0.764782	0.471572	0.479484	0.561509	0.66262	0.631219	0.369343	0.548695	0.717602	0.434173	0.621473	0.70525	0.603072	0.539208	0.454087	0.644357
SPAC1039.11c	0.422111	0.416818	0.475769	0.365597	0.374095	0.388566	0.478125	0.410173	0.34913	0.4384	0.473108	0.367523	0.409064	0.508935	0.454146	0.57269	0.44168	0.569485
SPAC105.01c	0.384468	0.485535	0.487422	0.453916	0.372733	0.430487	0.503582	0.393925	0.439405	0.384944	0.345207	0.407789	0.450419	0.422159	0.560815	0.404158	0.360844	0.682461
SPAC105.02c	0.360023	0.582241	0.382756	0.443127	0.37348	0.400826	0.695289	0.459854	0.392307	0.418478	0.396177	0.392368	0.290657	0.34842	0.513524	0.405	0.278629	0.597937
SPAC105.03c	0.405223	0.525457	0.500688	0.443173	0.353735	0.375997	0.432201	0.4054	0.425139	0.341163	0.340322	0.346709	0.357494	0.347736	0.525276	0.344776	0.317381	0.435616
SPAC1071.01c	0.65336	0.647463	0.517639	0.495477	0.429972	0.36802	0.492225	0.47137	0.46701	0.492921	0.473337	0.544088	0.443266	0.3945	0.631401	0.479364	0.450066	0.816584
SPAC1071.02	0.557908	0.524628	0.524179	0.417225	0.40076	0.509893	0.539498	0.504851	0.46546	0.517036	0.457078	0.461575	0.482435	0.524769	0.574504	0.498084	0.482464	0.74638
SPAC1071.03c	0.538876	0.467259	0.56054	0.500391	0.493882	0.511663	0.637062	0.582323	0.466908	0.537654	0.40817	0.481876	0.527761	0.669311	0.636086	0.501369	0.536538	0.850506
SPAC1071.04c	0.764291	0.874573	0.510616	0.517968	0.361938	0.481415	0.739879	0.603438	0.427842	0.739569	0.50866	0.5441	0.345731	0.585453	0.617403	0.355686	0.51341	0.719095
SPAC1071.05	0.395875	0.38446	0.480604	0.551074	0.430227	0.454401	0.515002	0.412997	0.483674	0.436507	0.484706	0.523149	0.48597	0.425234	0.755181	0.433198	0.518487	0.595957
SPAC1071.06	0.687624	0.428156	0.60916	0.416078	0.41687	0.422455	0.461246	0.345428	0.388076	0.383327	0.39821	0.640864	0.381877	0.383866	0.592033	0.448612	0.441117	0.689531
SPAC1071.07c	0.466424	0.352004	0.912296	0.422993	0.403104	0.303092	0.384804	0.234265	0.269548	0.275375	0.469444	0.288389	0.37378	0.43106	0.548953	0.430546	0.368443	0.768092
SPAC1071.08	0.680107	0.798919	0.718804	0.466353	0.304546	0.293816	0.422283	0.348554	0.301783	0.571687	0.242022	0.367276	0.368754	0.357222	0.441936	0.502532	0.434848	0.804628
SPAC1071.09c	0.596438	0.5604	0.664208	0.551219	0.397735	0.503281	0.600259	0.503021	0.472023	0.582564	0.441603	0.551705	0.456838	0.492686	0.632905	0.458616	0.380817	0.801579
SPAC1071.10c	0.59859	0.563584	0.776498	0.600096	0.463401	0.484906	0.652009	0.454033	0.392818	0.519211	0.641114	0.456509	0.5147	0.494079	0.761205	0.747569	0.565002	0.987854
SPAC1071.11	0.491532	0.507666	0.659659	0.413492	0.400349	0.449419	0.577765	0.526641	0.52855	0.344801	0.422522	0.443137	0.431222	0.449328	0.598228	0.40425	0.39853	0.629593
SPAC1071.12c	0.53532	0.606014	0.601021	0.52546	0.449804	0.446602	0.642559	0.557097	0.471966	0.369767	0.439288	0.624782	0.502719	0.481093	0.652045	0.473604	0.406405	0.7658
SPAC1071.13	0.525752	0.592712	0.661166	0.580486	0.474521	0.517509	0.734624	0.575273	0.516086	0.405178	0.471311	0.50475	0.504827	0.476194	0.736178	0.527706	0.485492	0.714377
SPAC1093.01	0.415458	0.428633	0.446317	0.396176	0.370278	0.365588	0.476117	0.407342	0.384823	0.396519	0.395174	0.412594	0.37575	0.387409	0.484872	0.437474	0.361999	0.602722
SPAC1093.02	0.406381	0.429426	0.469161	0.512514	0.406336	0.555168	0.561466	0.398447	0.412501	0.406315	0.404935	0.481416	0.342712	0.684108	0.535258	0.530762	0.422893	0.795926
SPAC1093.03	0.535836	0.4467	0.46893	0.381023	0.34936	0.425469	0.543147	0.392397	0.392619	0.405131	0.383183	0.45618	0.366507	0.397064	0.510546	0.406192	0.428021	0.648309
SPAC1093.04c	0.492176	0.416535	0.443598	0.399515	0.372004	0.396214	0.554572	0.392986	0.397351	0.412863	0.398911	0.454429	0.378797	0.39323	0.546024	0.418829	0.422301	0.612137
SPAC1093.05	0.379125	0.425182	0.548391	0.404437	0.375757	0.339465	0.459042	0.379631	0.400317	0.389901	0.357235	0.49496	0.430823	0.416027	0.504077	0.389655	0.340915	0.62345
SPAC1093.06c	0.46254	0.422363	0.511179	0.43406	0.387311	0.469886	0.589091	0.453198	0.50575	0.49513	0.430202	0.431596	0.513191	0.431619	0.561796	0.384983	0.386825	0.654563
SPAC1093.07	0.625933	0.50757	0.651748	0.684382	0.456255	0.512009	0.905933	0.560057	0.488795	0.382652	0.359912	0.477946	0.443599	0.4699	0.738308	0.445354	0.429375	0.73906
SPAC10F6.01c	0.457425	0.381596	0.539979	0.418052	0.306674	0.329339	0.401414	0.353087	0.358691	0.406719	0.37503	0.409421	0.345088	0.280387	0.452526	0.440218	0.364531	0.606419
SPAC10F6.02c	0.389884	0.434213	0.464064	0.393597	0.356203	0.390059	0.382292	0.311455	0.368517	0.43134	0.351356	0.342253	0.331509	0.324447	0.452729	0.397732	0.325587	0.521493
SPAC10F6.03c	0.434594	0.368394	0.478106	0.443295	0.358684	0.352283	0.385025	0.458772	0.431424	0.386933	0.39768	0.392896	0.328829	0.315986	0.486556	0.443906	0.333937	0.542863
SPAC10F6.04	0.517102	0.411568	0.575978	0.422902	0.325646	0.342546	0.451438	0.416739	0.39101	0.381686	0.342689	0.442034	0.356495	0.412497	0.560517	0.40326	0.312362	0.558591
SPAC10F6.05c	0.528915	0.412362	0.566058	0.44279	0.364821	0.479611	0.564538	0.53593	0.455721	0.496195	0.458143	0.478615	0.440507	0.413675	0.710675	0.404669	0.367267	0.657025
SPAC10F6.06	0.349241	0.344725	0.596851	0.332074	0.315644	0.39836	0.384613	0.40695	0.432507	0.332998	0.331063	0.475167	0.357148	0.440507	0.422763	0.584397	0.436	0.598527
SPAC10F6.07c	0.777197	0.715063	0.528771	0.487696	0.335963	0.441076	0.426028	0.409634	0.468145	0.468438	0.2779	0.30363	0.511693	0.493338	0.395522	0.325024	0.30808	0.552187
SPAC10F6.08c	0.433904	0.440396	0.6108	0.438626	0.347643	0.377438	0.481759	0.439718	0.312701	0.325692	0.332503	0.374996	0.391905	0.353459	0.463832	0.371852	0.329499	0.6438
SPAC10F6.09c	0.50645	0.486036	0.462986	0.419404	0.358053	0.38603	0.454384	0.373952	0.357561	0.44213	0.348578	0.430505	0.385365	0.377584	0.506024	0.375949	0.373288	0.660925
SPAC10F6.10	0.461771	0.372233	0.550024	0.483225	0.42684	0.426124	0.6755	0.487533	0.596051	0.499717	0.482027	0.568194	0.38732	0.534184	0.657851	0.503483	0.363691	0.695663
SPAC10F6.11c	0.41168	0.409889	0.532796	0.395618	0.377443	0.376955	0.565015	0.418863	0.425013	0.42287	0.342856	0.423704	0.265031	0.416195	0.509525	0.39308	0.308661	0.575407
SPAC10F6.12c	0.646695	0.551292	0.39435	0.530885	0.491822	0.59111	0.680616	0.514135	0.659212	0.516171	0.560693	0.483895	0.587479	0.428362	0.67229	0.415805	0.393339	0.49114
SPAC10F6.13c	0.409684	0.472	0.529268	0.441209	0.311172	0.395297	0.429881	0.341495	0.347713	0.393989	0.386288	0.400499	0.273442	0.299675	0.403873	0.477676	0.385754	0.602292
SPAC10F6.14c	0.420463	0.567103	0.499366	0.388777	0.393318	0.32721	0.550209	0.365857	0.358564	0.412309	0.343732	0.506096	0.390216	0.376642	0.512129	0.38455	0.473196	0.568978
SPAC10F6.15	0.431141	0.385544	0.577113	0.435181	0.374432	0.308157	0.469681	0.354263	0.365297	0.551415	0.385331	0.434838	0.369187	0.411939	0.572379	0.444106	0.311786	0.518441
SPAC10F6.16	0.400469	0.500262	0.561895	0.433446	0.429553	0.411742	0.366587	0.432743	0.341857	0.461696	0.266809	0.498008	0.450759	0.460376	0.395756	0.448448	0.310829	0.713238
SPAC10F6.17c	0.379645	0.498637	0.596811	0.391037	0.348482	0.307911	0.36915	0.332234	0.313725	0.369327	0.326961	0.336384	0.260805	0.284172	0.430231	0.425126	0.232893	0.457855
SPAC110.01	0.484775	0.455387	0.489626	0.448751	0.420697	0.401419	0.619131	0.408964	0.414931	0.433583	0.433184	0.49495	0.446608	0.421059	0.570392	0.444774	0.434088	0.7038
SPAC110.02	0.388805	0.396831	0.545219	0.445295	0.352462	0.422689	0.422245	0.407292	0.387779	0.415738	0.383514	0.373191	0.429261	0.369141	0.536582	0.407689	0.301862	0.560414
SPAC110.03	0.574388	0.643316	0.560958	0.447697	0.35996	0.406266	0.434715	0.402683	0.377731	0.392363	0.385877	0.271015	0.443116	0.416352	0.648738	0.507152	0.505662	0.598392
SPAC110.04c	0.370877	0.453623	0.552483	0.372972	0.372875	0.352216	0.435793	0.372382	0.405312	0.372601	0.420587	0.394815	0.294821	0.383235	0.41268	0.476832	0.462032	0.583445
SPAC110.05	1.08883	0.467885	1.20857	0.806865	0.61105	0.567511	1.05645	0.727735	0.502452	0.672056	0.570514	0.484762	0.666701	0.580111	0.882527	0.588606	0.492799	0.868553
SPAC1142.01	0.455313	0.300295	0.520474	0.421514	0.392454	0.328207	0.434814	0.391945	0.341649	0.383287	0.346122	0.384191	0.390239	0.290706	0.434589	0.442572	0.37575	0.540747
SPAC1142.02c	0.37153	0.407738	0.467446	0.406804	0.343176	0.337774	0.520991	0.451791	0.440374	0.431293	0.35423	0.450602	0.529725	0.509956	0.511546	0.413313	0.451415	0.551053
SPAC1142.03c	0.456539	0.487005	0.612811	0.441491	0.386778	0.44549	0.452805	0.350692	0.45578	0.44993	0.385984	0.416226	0.38048	0.325819	0.541838	0.450366	0.379724	0.65956
SPAC1142.04	0.421471	0.456729	0.569414	0.363716	0.398483	0.380975	0.433247	0.429132	0.319226	0.39951	0.411717	0.295635	0.408364	0.32707	0.418504	0.417657	0.363062	0.564175
SPAC1142.05	0.584093	0.475053	0.643898	0.534932	0.4119	0.533653	0.518334	0.411254	0.352996	0.418053	0.417667	0.521244	0.666557	0.628321	0.645405	0.547503	0.485144	0.69712
SPAC1142.06	0.4324	0.519787	0.546923	0.416871	0.426292	0.489582	0.466246	0.347239	0.376415	0.410333	0.367138	0.482278	0.368978	0.495454	0.665438	0.445424	0.379613	0.601171
SPAC1142.07c	0.448218	0.400776	0.508359	0.366992	0.433697	0.427493	0.475546	0.38188	0.399237	0.357086	0.445091	0.372532	0.414661	0.355775	0.462212	0.347794	0.293514	0.563884
SPAC1142.08	0.383045	0.352243	0.513472	0.336775	0.285323	0.332751	0.317777	0.279907	0.293769	0.358202	0.293556	0.36467	0.26156	0.325586	0.397729	0.468095	0.415035	0.462594
SPAC1142.09	0.464837	0.419619	1.23588	0.689585	0.544719	0.985556	0.744137	0.670141	0.682587	0.754062	0.464606	0.772277	0.697773	0.797244	0.856612	0.536745	0.651404	0.994752
SPAC11D3.01c	0.447783	0.42134	0.414468	0.350813	0.714924	0.426715	0.387502	0.438294	0.627271	0.485958	0.384047	0.58541	0.673965	0.464766	0.699923	0.593387	0.502677	0.723195
SPAC11D3.02c	0.494785	0.58177	0.436325	0.600943	0.428034	0.439037	0.567276	0.295609	0.436259	0.479723	0.501315	0.77599	0.521838	0.528441	0.689573	0.528414	0.416129	0.620443
SPAC11D3.03c	0.45642	0.417696	0.619319	0.519809	0.392277	0.394096	0.54568	0.438216	0.386858	0.407228	0.557963	0.440688	0.410621	0.354482	0.721598	0.338796	0.430369	0.559042
SPAC11D3.04c	0.431001	0.548652	0.790444	0.542362	0.542668	0.464691	0.600841	0.506517	0.63063	0.575659	0.453743	0.512744	0.50042	0.547421	0.88726	0.565961	0.485753	0.657316
SPAC11D3.05	0.649314	0.520267	0.665967	0.458405	0.393136	0.475745	0.546834	0.409942	0.443144	0.456015	0.44385	0.490703	0.450786	0.497318	0.763311	0.504553	0.400481	0.662311
SPAC11D3.06	0.50577	0.319838	0.509871	0.496701	0.361409	0.390349	0.582825	0.418433	0.432658	0.311296	0.469429	0.491672	0.465526	0.409192	0.564196	0.487723	0.387393	0.637391
SPAC11D3.07c	0.551305	0.415418	0.590261	0.484351	0.396824	0.440047	0.56666	0.446063	0.458308	0.393884	0.453743	0.45273	0.486885	0.395328	0.549975	0.444303	0.368115	0.642114
SPAC11D3.08c	0.45284	0.409123	0.530901	0.397336	0.376363	0.391569	0.503335	0.383666	0.346534	0.484843	0.385293	0.356483	0.338644	0.409538	0.431612	0.414673	0.429567	0.463285
SPAC11D3.09	0.544907	0.377061	0.594542	0.486484	0.383991	0.445717	0.65913	0.446139	0.380483	0.542599	0.439656	0.356931	0.319224	0.378034	0.390223	0.480552	0.416186	0.47607
SPAC11D3.10	0.492069	0.40974	0.489339	0.42597	0.415579	0.467894	0.543565	0.426602	0.472726	0.391368	0.451997	0.449495	0.497783	0.427968	0.537776	0.479564	0.386905	0.629155
SPAC11D3.11c	0.49784	0.482804	0.481615	0.430544	0.385195	0.436111	0.592684	0.472913	0.46129	0.377452	0.465627	0.452442	0.550295	0.404815	0.579602	0.495056	0.372997	0.685201
SPAC11D3.13	0.442841	0.420382	0.684807	0.390305	0.390629	0.378005	0.692848	0.368705	0.369547	0.44326	0.392294	0.686859	0.56414	0.57673	0.672739	0.454458	0.405277	0.761299
SPAC11D3.14c	0.441571	0.430835	0.483484	0.394543	0.349785	0.391283	0.476988	0.359797	0.366199	0.442638	0.341062	0.385592	0.351969	0.302497	0.463584	0.467328	0.339934	0.544574
SPAC11D3.15	0.424028	0.382844	0.445997	0.34108	0.330203	0.321585	0.374519	0.294092	0.361628	0.349129	0.360959	0.314551	0.357438	0.318254	0.411149	0.381235	0.45053	0.476384
SPAC11D3.16c	0.390067	0.422669	0.35035	0.557418	0.371549	0.51927	0.483572	0.53364	0.3986	0.441251	0.429214	0.48574	0.552408	0.668196	0.564315	0.414586	0.393017	0.595834
SPAC11D3.17	0.461303	0.470128	0.511048	0.488365	0.360608	0.457505	0.592809	0.520448	0.422702	0.485539	0.397475	0.447375	0.40969	0.487299	0.577143	0.38317	0.409937	0.648791
SPAC11D3.18c	0.542472	0.421735	0.44087	0.385861	0.406302	0.366824	0.462597	0.416417	0.485277	0.42264	0.3931	0.361579	0.397026	0.406893	0.506901	0.396695	0.397381	0.49217
SPAC11D3.19	0.597304	0.583192	0.50381	0.712422	0.486896	0.609824	1.00086	0.706692	0.537585	0.679563	0.502001	0.561854	0.576256	0.668584	1.0535	0.515851	0.728456	1.02435
SPAC11E3.01c	0.437966	0.465393	0.528874	0.371476	0.36212	0.34881	0.423451	0.333709	0.358702	0.367245	0.433908	0.384511	0.394367	0.357151	0.442664	0.366895	0.339164	0.541465
SPAC11E3.02c	0.494339	0.445984	0.473217	0.406377	0.388361	0.369836	0.492274	0.414235	0.379731	0.413789	0.410511	0.379898	0.46684	0.369271	0.459445	0.38629	0.348526	0.572904
SPAC11E3.03	0.562408	0.51858	0.64789	0.377617	0.429364	0.769317	0.676702	0.505781	0.449895	0.481423	0.503511	0.505882	0.459737	0.591333	0.543587	0.409213	0.360055	0.550949
SPAC11E3.04c	0.379831	0.438584	0.495966	0.386321	0.404316	0.451055	0.688155	0.483013	0.460978	0.373842	0.545981	0.517446	0.334291	0.376854	0.591074	0.413281	0.412448	0.661372
SPAC11E3.05	0.40384	0.39473	0.472962	0.364987	0.315743	0.351802	0.392136	0.375902	0.387319	0.436937	0.373924	0.416017	0.323036	0.320168	0.461133	0.400665	0.293973	0.528609
SPAC11E3.06	0.611047	0.5473	0.670482	0.466789	0.442791	0.496189	0.771603	0.483193	0.521257	0.538026	0.556327	0.536042	0.597165	0.556649	0.731171	0.538006	0.375173	0.770626
SPAC11E3.07	0.680515	0.494525	0.433137	0.34667	0.40793	0.477407	0.542804	0.346315	0.394642	0.448757	0.41581	0.475759	0.476567	0.517132	0.71725	0.443837	0.382441	0.721866
SPAC11E3.08c	0.477413	0.400542	0.444036	0.439922	0.400833	0.402434	0.542071	0.389929	0.385817	0.505508	0.356207	0.40915	0.607719	0.496958	0.695762	0.370785	0.280764	0.72583
SPAC11E3.09	0.758676	0.455471	0.613598	0.356804	0.400947	0.359857	0.506409	0.519888	0.544676	0.394025	0.459998	0.536512	0.362665	0.375131	0.470581	0.433777	0.418612	0.650607
SPAC11E3.10	0.463886	0.586122	0.574297	0.449342	0.452497	0.62332	0.666044	0.653493	0.508216	0.362376	0.39891	0.408418	0.424527	0.586696	0.519534	0.420256	0.460782	0.71892
SPAC11E3.11c	0.354188	0.472738	0.504358	0.38813	0.374653	0.405373	0.455776	0.432012	0.436461	0.415176	0.343085	0.368115	0.317878	0.394487	0.489614	0.351274	0.367098	0.55017
SPAC11E3.12	0.454915	0.497866	0.601091	0.426117	0.378255	0.378595	0.467103	0.416856	0.467049	0.405644	0.378484	0.412698	0.3813	0.408651	0.549509	0.49657	0.467975	0.762726
SPAC11E3.13c	0.520736	0.531407	0.654498	0.445817	0.384283	0.375878	0.47709	0.449882	0.409363	0.454844	0.468917	0.39234	0.436435	0.392607	0.588115	0.493232	0.404	0.800606
SPAC11E3.14	0.37935	0.471117	0.451304	0.413078	0.364966	0.381318	0.451498	0.40753	0.392857	0.413648	0.406889	0.420467	0.416201	0.432388	0.475618	0.454849	0.406876	0.541216
SPAC11E3.15	0.73995	0.745522	0.472128	0.536506	0.463306	0.423217	0.740716	0.386417	0.447964	0.696347	0.430742	0.5302	0.389795	0.767059	0.812337	0.495966	0.37747	0.629817
SPAC11G7.01	0.454314	0.525359	0.457097	0.370145	0.340982	0.356479	0.44233	0.370111	0.350067	0.417139	0.408003	0.3773	0.368329	0.332117	0.487063	0.447284	0.387448	0.656724
SPAC11G7.02	0.396784	0.442602	0.535038	0.358923	0.333175	0.316604	0.408955	0.382458	0.341789	0.387453	0.368517	0.575361	0.327608	0.366629	0.492084	0.489557	0.297003	0.566319
SPAC11G7.03	0.386583	0.467624	0.376183	0.397379	0.323451	0.321241	0.404557	0.295156	0.324648	0.34268	0.407534	0.439162	0.346996	0.28547	0.360504	0.455064	0.410514	0.599344
SPAC11G7.04	0.575905	0.475138	0.442407	0.527251	0.442095	0.452608	0.544895	0.327326	0.352214	0.619885	0.327163	0.357043	0.414359	0.311038	0.50588	0.347765	0.472116	0.549411
SPAC11G7.05c	0.406299	0.419399	0.597518	0.511896	0.401146	0.5109	0.542893	0.513894	0.45808	0.458057	0.353777	0.422716	0.38023	0.438181	0.566217	0.398906	0.364647	0.580539
SPAC11G7.06c	0.436263	0.540997	0.458757	0.462391	0.401405	0.57046	0.704222	0.511858	0.49513	0.459786	0.497315	0.494672	0.414512	0.391688	0.577216	0.40756	0.441781	0.656649
SPAC11H11.01	0.397459	0.368648	0.535262	0.426752	0.41018	0.442583	0.468884	0.432195	0.402789	0.400366	0.348925	0.501121	0.456866	0.415471	0.517919	0.43133	0.329034	0.692611
SPAC11H11.02c	0.420443	0.425324	0.536761	0.419737	0.42716	0.499487	0.575359	0.501591	0.45844	0.448856	0.413044	0.56194	0.54054	0.527236	0.544141	0.447829	0.380398	0.7174
SPAC11H11.03c	0.489166	0.3352	0.617155	0.419476	0.392654	0.276673	0.565546	0.474028	0.378908	0.43408	0.46222	0.407678	0.484946	0.408285	0.483222	0.535011	0.357291	0.524754
SPAC11H11.04	0.398062	0.409254	0.331962	0.412684	0.44629	0.510017	0.49353	0.423636	0.463458	0.473573	0.48639	0.464357	0.358172	0.456906	0.755452	0.395708	0.324254	0.603998
SPAC11H11.05c	0.767574	0.484106	0.765581	0.37899	0.342546	0.436784	0.610649	0.555197	0.449738	0.290731	0.315178	0.373038	0.354777	0.398435	0.70255	0.229972	0.264362	0.510083
SPAC11H11.06	0.498786	0.506379	0.531712	0.453308	0.328	0.403893	0.406694	0.336357	0.374443	0.350355	0.31411	0.402951	0.411099	0.399783	0.480069	0.408191	0.401888	0.691575
SPAC1250.01	0.448084	0.362757	0.424924	0.351202	0.318882	0.343234	0.422171	0.330241	0.372584	0.360771	0.351721	0.432016	0.378738	0.304952	0.456984	0.367556	0.33854	0.567137
SPAC1250.02	0.617767	0.480889	0.435928	0.460101	0.36139	0.446886	0.506916	0.47387	0.415614	0.586698	0.428771	0.409237	0.424354	0.629082	0.693645	0.376508	0.470062	0.67183
SPAC1250.03	0.320716	0.363792	0.739246	0.383311	0.343795	0.384596	0.43505	0.361983	0.387186	0.411262	0.365196	0.361607	0.319984	0.529989	0.549622	0.397617	0.350166	0.497855
SPAC1250.04c	0.550678	0.489038	0.418403	0.297419	0.3785	0.616871	0.450756	0.478014	0.426889	0.442069	0.36403	0.55473	0.58949	0.488209	0.677378	0.370232	0.365906	0.540982
SPAC1250.05	0.939398	0.480313	0.601844	0.381098	0.5275	0.525052	0.880346	0.416001	0.565564	0.497324	0.505625	0.642587	0.344848	0.448167	1.0109	0.745798	0.486256	0.650607
SPAC1250.07	0.283282	0.393937	1.04892	0.430324	0.251509	0.320855	0.409226	0.317718	0.258242	0.29299	0.355713	0.456012	0.220397	0.400667	0.381668	0.301408	0.451546	0.446737
SPAC1296.01c	0.379518	0.447163	0.54129	0.37149	0.395247	0.315234	0.505453	0.410866	0.433692	0.363652	0.431741	0.397626	0.465364	0.322468	0.487412	0.396501	0.350332	0.620895
SPAC1296.02	0.406635	0.48861	0.442445	0.396614	0.327322	0.468109	0.417131	0.392571	0.294808	0.507195	0.4011	0.381738	0.319184	0.417774	0.577609	0.437116	0.362077	0.491374
SPAC1296.03c	0.446275	0.351699	0.409136	0.412748	0.336748	0.404869	0.483449	0.386063	0.379812	0.481677	0.338547	0.466269	0.336035	0.382866	0.5765	0.350964	0.221696	0.455849
SPAC1296.04	0.45687	0.576082	0.420298	0.413032	0.317269	0.404671	0.530641	0.376422	0.363055	0.500038	0.295518	0.394942	0.43669	0.318466	0.459162	0.439856	0.394736	0.441576
SPAC1296.05c	0.6749	0.659386	0.494729	0.433133	0.493211	0.45097	0.731105	0.396817	0.538994	0.533631	0.418733	0.486052	0.377834	0.492982	0.431942	0.396423	0.327124	0.507363
SPAC1296.06	0.474443	0.482001	0.579695	0.484883	0.351968	0.494862	0.647607	0.517003	0.440823	0.472067	0.44448	0.551948	0.522919	0.476434	0.745076	0.368757	0.402837	0.617032
SPAC12B10.01c	0.481291	0.43951	0.503944	0.443858	0.346238	0.379909	0.468742	0.416295	0.422717	0.413428	0.395069	0.419308	0.433905	0.397655	0.552026	0.399853	0.31987	0.640798
SPAC12B10.02c	0.465773	0.67486	0.592646	0.486168	0.346151	0.427115	0.558112	0.413081	0.484689	0.376614	0.367361	0.650698	0.45209	0.328601	0.549065	0.429006	0.502484	0.707512
SPAC12B10.03	0.483641	0.418199	0.492947	0.393746	0.442027	0.537122	0.606051	0.452364	0.409445	0.457226	0.307101	0.506314	0.424221	0.454639	0.583328	0.401639	0.363077	0.59271
SPAC12B10.04	0.461459	0.437012	0.508103	0.428837	0.471034	0.546776	0.637378	0.491835	0.60713	0.45675	0.40947	0.447818	0.456949	0.498043	0.490221	0.344373	0.392211	0.596547
SPAC12B10.05	0.426166	0.42547	0.471967	0.47104	0.38603	0.511743	0.449469	0.463703	0.410732	0.456127	0.398933	0.464576	0.39962	0.472184	0.571351	0.362218	0.31585	0.6293
SPAC12B10.06c	0.430307	0.340718	0.357408	0.334835	0.374626	0.344368	0.455879	0.48443	0.412143	0.426576	0.325838	0.435893	0.436643	0.40067	0.579911	0.349851	0.230193	0.561686
SPAC12B10.07	0.420952	0.42191	0.582837	0.426058	0.409867	0.387942	0.474141	0.460125	0.439969	0.469815	0.273993	0.475381	0.473463	0.447927	0.535718	0.432545	0.319562	0.641345
SPAC12B10.08c	0.331824	0.467264	0.50734	0.411449	0.380619	0.404367	0.518654	0.364341	0.341936	0.419263	0.375548	0.414186	0.522085	0.40369	0.536124	0.294712	0.366687	0.523099
SPAC12B10.09	0.437428	0.523459	0.434301	0.447488	0.421605	0.533627	0.494892	0.464988	0.457546	0.43725	0.316794	0.428123	0.545839	0.354994	0.732646	0.36517	0.317286	0.625804
SPAC12B10.10	0.483203	0.385285	0.410613	0.354053	0.359276	0.41424	0.447541	0.407619	0.424628	0.304696	0.386468	0.359183	0.456921	0.319262	0.581138	0.364146	0.337911	0.627519
SPAC12B10.11	0.315268	0.440414	0.483117	0.44124	0.293359	0.314354	0.451049	0.382532	0.389706	0.400039	0.355795	0.451863	0.326276	0.331582	0.560317	0.370268	0.351555	0.624454
SPAC12B10.12c	0.427334	0.492039	0.585937	0.389055	0.412668	0.457255	0.483809	0.387652	0.598997	0.428268	0.380287	0.443513	0.436742	0.470281	0.621377	0.384131	0.34626	0.661308
SPAC12B10.13	0.455184	0.452363	0.443997	0.316036	0.437763	0.378775	0.49908	0.367813	0.356542	0.488386	0.405119	0.554967	0.368887	0.44035	0.512861	0.384211	0.422779	0.636433
SPAC12B10.14c	0.386322	0.384533	0.366919	0.350668	0.316061	0.387445	0.386161	0.321272	0.414506	0.359203	0.30796	0.347979	0.362274	0.337456	0.526806	0.41233	0.315016	0.565661
SPAC12B10.15c	0.587462	0.24165	0.778204	0.419827	0.344213	0.281539	0.488239	0.25351	0.181225	0.2465	0.277063	0.31265	0.328469	0.336401	0.426017	0.352585	0.298381	0.508718
SPAC12B10.16c	0.457018	0.511973	0.598591	0.376647	0.383088	0.411248	0.432451	0.337636	0.369375	0.398364	0.330066	0.448901	0.342871	0.398242	0.449966	0.459201	0.322889	0.546972
SPAC12G12.01c	0.485045	0.410777	0.399712	0.501741	0.381684	0.424952	0.517048	0.395465	0.459149	0.419569	0.382719	0.436487	0.413559	0.323005	0.624749	0.437414	0.416973	0.681581
SPAC12G12.02	0.482409	0.518011	0.493422	0.483058	0.444248	0.548415	0.693443	0.548478	0.62049	0.445795	0.46298	0.468128	0.483445	0.439597	0.631215	0.540715	0.437816	0.695128
SPAC12G12.03	0.394585	0.427801	0.583333	0.463317	0.381703	0.390173	0.539139	0.476623	0.422908	0.394002	0.462572	0.386676	0.48557	0.353341	0.554282	0.490302	0.395149	0.656875
SPAC12G12.04	0.723417	0.573481	0.566329	0.454573	0.366408	0.351171	0.525119	0.340393	0.419483	0.354825	0.393574	0.458798	0.348532	0.467877	0.550888	0.658832	0.446486	0.788739
SPAC12G12.05c	0.637303	0.749241	0.712561	0.532193	0.488751	0.506475	0.644875	0.691164	0.403951	0.495146	0.498357	0.565637	0.62274	0.494498	0.748008	0.437601	0.512297	0.94685
SPAC12G12.06c	0.480554	0.474823	0.64145	0.405088	0.436517	0.481982	0.561805	0.461443	0.610869	0.643191	0.455848	0.588078	0.493578	0.39013	0.560088	0.486311	0.345437	0.684066
SPAC12G12.07c	0.306362	0.366039	0.555868	0.368388	0.417606	0.349437	0.355796	0.292138	0.342404	0.36147	0.320772	0.435801	0.352454	0.248108	0.499333	0.403475	0.329544	0.481111
SPAC12G12.08	0.421035	0.389118	0.490652	0.403699	0.462205	0.446125	0.559422	0.400399	0.393136	0.464633	0.395286	0.390425	0.362278	0.444098	0.497725	0.527272	0.37756	0.55542
SPAC12G12.09	0.364791	0.370104	0.584083	0.437546	0.414532	0.417187	0.565893	0.371115	0.492563	0.457954	0.361683	0.403619	0.49504	0.413627	0.553734	0.438562	0.374189	0.56781
SPAC12G12.10	0.505917	0.418719	0.602987	0.491509	0.42979	0.38008	0.580562	0.434354	0.441144	0.446457	0.444929	0.422561	0.45939	0.475888	0.817595	0.397734	0.350218	0.625002
SPAC12G12.11c	0.514822	0.488863	0.559625	0.443316	0.404743	0.471912	0.475947	0.378607	0.531924	0.516967	0.39117	0.355754	0.501459	0.392892	0.558147	0.404679	0.355579	0.673554
SPAC12G12.12	0.36499	0.423749	0.430522	0.456647	0.533211	0.422747	0.533453	0.398013	0.444443	0.468827	0.321864	0.472482	0.38538	0.419567	0.591763	0.330864	0.360673	0.605054
SPAC12G12.13c	0.572581	0.404926	0.593502	0.406903	0.416815	0.405341	0.588135	0.52399	0.407568	0.544857	0.421282	0.434317	0.357329	0.462759	0.716567	0.410318	0.321606	0.694063
SPAC12G12.14c	0.511652	0.514214	0.434288	0.366878	0.344969	0.322022	0.482425	0.397176	0.356934	0.405366	0.389408	0.403827	0.361036	0.443945	0.439272	0.319917	0.359562	0.435687
SPAC12G12.15	0.388755	0.373679	0.455626	0.40397	0.412153	0.309261	0.466449	0.364801	0.384328	0.451055	0.364401	0.414888	0.418552	0.408208	0.595924	0.434898	0.318642	0.530673
SPAC12G12.16c	0.496758	0.525376	0.420023	0.424086	0.453215	0.485668	0.552086	0.425021	0.405657	0.484887	0.435937	0.490853	0.414475	0.512477	0.710685	0.421198	0.403228	0.72011
SPAC12G12.17	0.523304	0.370664	0.329411	0.404701	0.522303	0.582244	0.671638	0.525354	0.581061	0.465044	0.412231	0.414263	0.318488	0.388377	0.53791	0.562193	0.397744	0.755788
SPAC1327.01c	0.399655	0.465673	0.547241	0.420612	0.356562	0.329757	0.351057	0.327551	0.281646	0.382089	0.350121	0.428674	0.330292	0.355592	0.498702	0.350849	0.371234	0.549142
SPAC139.01c	0.514511	0.431942	0.570774	0.422835	0.435137	0.370806	0.39347	0.381581	0.399104	0.407061	0.370469	0.490775	0.440478	0.374008	0.448192	0.403544	0.397596	0.664724
SPAC139.02c	0.428239	0.546112	0.568128	0.462383	0.358006	0.353203	0.516605	0.373767	0.493712	0.435489	0.403128	0.427251	0.37074	0.48785	0.57247	0.495439	0.353654	0.601732
SPAC139.03	0.479244	0.314476	0.362391	0.38455	0.385176	0.380377	0.584573	0.476372	0.34998	0.42328	0.352106	0.480066	0.388021	0.374617	0.518096	0.469613	0.421588	0.611148
SPAC139.04c	0.374979	0.36432	0.484987	0.384028	0.390542	0.41283	0.499536	0.338612	0.388832	0.363611	0.357746	0.355471	0.45495	0.428406	0.402432	0.342459	0.354638	0.507423
SPAC139.05	0.438769	0.331869	0.550836	0.39379	0.336101	0.329208	0.336218	0.25857	0.325449	0.353142	0.360758	0.290744	0.254526	0.3171	0.420553	0.329478	0.319184	0.5368
SPAC139.06	0.484953	0.477634	0.353745	0.420444	0.428857	0.371831	0.525178	0.480514	0.472279	0.394653	0.461869	0.426048	0.47729	0.399178	0.688969	0.422736	0.354767	0.767088
SPAC1399.01c	0.434971	0.356098	0.512431	0.353714	0.375846	0.369594	0.440701	0.346548	0.401585	0.378766	0.360469	0.379344	0.315901	0.304593	0.473459	0.369753	0.320975	0.599943
SPAC1399.02	0.437286	0.475191	0.565382	0.363302	0.339185	0.423925	0.527962	0.424059	0.429876	0.486169	0.410206	0.426821	0.387899	0.383417	0.502769	0.437737	0.36821	0.587135
SPAC1399.03	0.368715	0.447695	0.550736	0.40507	0.307235	0.353895	0.386171	0.380792	0.320877	0.440136	0.351345	0.46991	0.359865	0.33868	0.431588	0.351665	0.329635	0.5278
SPAC1399.04c	0.440427	0.367342	0.415717	0.456083	0.347044	0.395559	0.315377	0.386237	0.345345	0.289368	0.343722	0.258461	0.277377	0.32227	0.46695	0.408059	0.357813	0.600186
SPAC1399.05c	0.437557	0.391316	0.523989	0.397575	0.310365	0.299043	0.390958	0.305284	0.308609	0.352161	0.313632	0.357349	0.331259	0.280704	0.409162	0.361883	0.238584	0.508249
SPAC1399.06	0.668593	0.738972	0.975703	0.655993	0.549871	0.49371	0.778703	0.464232	0.572597	0.458643	0.500129	0.47207	0.550312	0.541785	0.634017	0.52704	0.428381	0.793958
SPAC13A11.01c	0.345174	0.352794	0.525838	0.410445	0.335581	0.3904	0.462618	0.38924	0.414932	0.438503	0.360392	0.3831	0.452912	0.374618	0.468683	0.429792	0.374736	0.646043
SPAC13A11.02c	0.466811	0.485663	0.563954	0.458344	0.367502	0.382401	0.397423	0.397929	0.325621	0.434048	0.436439	0.474658	0.338911	0.464765	0.468223	0.433609	0.406999	0.534428
SPAC13A11.03	2.63544	1.42262	0.966291	2.31921	1.12412	0.852548	0.56438	2.87542	1.4028	1.11285	2.44654	1.46673	1.37606	1.2709	0.929487	7.80155	0.784931	0.882021
SPAC13A11.04c	1.11608	0.713642	0.571462	1.15977	0.628431	0.485142	0.536855	1.26119	0.784466	0.638987	1.05717	0.770214	0.68987	0.797621	0.551957	3.55649	0.630782	0.64222
SPAC13A11.05	0.437265	0.389125	0.48125	0.366763	0.364597	0.399945	0.413498	0.324922	0.330947	0.376904	0.408654	0.372888	0.374514	0.407218	0.42522	0.455945	0.360857	0.506665
SPAC13A11.06	0.480259	0.357002	0.497713	0.409248	0.336341	0.338185	0.374732	0.30314	0.29606	0.379134	0.268061	0.331045	0.272217	0.280012	0.422703	0.331124	0.335933	0.443916
SPAC13C5.01c	0.337513	0.548302	0.351459	0.3919	0.438818	0.357221	0.529126	0.404856	0.543934	0.409726	0.29045	0.569521	0.426338	0.406725	0.769844	0.501126	0.337588	0.71047
SPAC13C5.02	0.479806	0.433842	0.545255	0.437339	0.392698	0.408129	0.494076	0.45302	0.491563	0.431525	0.439265	0.455512	0.427361	0.465162	0.560265	0.43836	0.502696	0.621064
SPAC13C5.03	0.489125	0.436454	0.496859	0.473361	0.45883	0.492691	0.592228	0.501255	0.463988	0.497918	0.422041	0.480103	0.544333	0.464687	0.699564	0.401986	0.379299	0.740029
SPAC13C5.04	0.619517	0.528207	0.574	0.594319	0.465077	0.461193	0.781868	0.633779	0.550233	0.757316	0.42782	0.560125	0.596707	0.392675	0.62636	0.44371	0.535095	0.598563
SPAC13C5.05c	0.444188	0.456129	0.56294	0.428653	0.387962	0.397219	0.478516	0.388212	0.402412	0.445275	0.406932	0.437539	0.351058	0.416996	0.48627	0.47759	0.560387	0.547784
SPAC13C5.06c	0.516475	0.478826	0.450991	0.349096	0.315822	0.42261	0.48467	0.436949	0.450764	0.416558	0.413347	0.467469	0.32738	0.500056	0.737011	0.373064	0.520793	0.590388
SPAC13C5.07	0.593148	0.594661	0.648825	0.540352	0.470694	0.466361	0.666297	0.536398	0.460366	0.515011	0.438896	0.471485	0.572081	0.457442	0.630309	0.497026	0.336829	0.648395
SPAC13D1.01c	0.568089	0.444314	0.640296	0.467435	0.368924	0.514192	0.623816	0.428131	0.492363	0.432419	0.425977	0.507306	0.454281	0.453683	0.60307	0.422939	0.396621	0.707642
SPAC13D6.01	0.588355	0.441201	0.584264	0.452492	0.362775	0.423871	0.405287	0.45289	0.535078	0.406798	0.372474	0.4372	0.41809	0.365414	0.545977	0.397212	0.371014	0.689622
SPAC13D6.02c	0.545079	0.466769	0.493277	0.405757	0.428321	0.596111	0.350559	0.364739	0.372216	0.362743	0.426707	0.386191	0.428815	0.483272	0.486206	0.396819	0.436785	0.772714
SPAC13D6.03c	0.509631	0.592321	0.466464	0.447106	0.358775	0.583859	0.46702	0.408358	0.389725	0.476297	0.370737	0.424719	0.511676	0.601951	0.647667	0.405376	0.344668	0.681873
SPAC13D6.04c	0.528449	0.51675	0.591331	0.411177	0.371266	0.337391	0.558846	0.378707	0.375929	0.384277	0.381406	0.418586	0.447869	0.331021	0.610448	0.399417	0.321959	0.553875
SPAC13D6.05	0.479978	0.671226	0.567179	0.420326	0.338126	0.428388	0.479041	0.398048	0.335252	0.407621	0.303811	0.535758	0.370444	0.396653	0.490358	0.297041	0.353472	0.435248
SPAC13F5.01c	0.488289	0.469428	0.623555	0.440913	0.433158	0.388995	0.536024	0.48107	0.467414	0.486456	0.405423	0.479781	0.533064	0.460108	0.573911	0.379646	0.35545	0.648846
SPAC13F5.02c	0.2875	0.320992	0.378405	0.377807	0.330756	0.284702	0.395996	0.285878	0.278553	0.286035	0.267577	0.399354	0.342771	0.283097	0.376431	0.321846	0.330182	0.493119
SPAC13F5.03c	0.497181	0.463302	0.558999	0.370938	0.348035	0.392761	0.454523	0.353388	0.344992	0.383727	0.343833	0.427293	0.394553	0.379284	0.485057	0.438244	0.34746	0.724232
SPAC13F5.04c	0.396094	0.412523	0.630626	0.446609	0.417734	0.357532	0.392209	0.385557	0.238504	0.359926	0.324144	0.351562	0.303738	0.246726	0.484528	0.506919	0.303096	0.474702
SPAC13F5.05	0.459401	0.556062	0.603371	0.506009	0.445498	0.524772	0.569567	0.417028	0.510433	0.453798	0.463123	0.418068	0.461251	0.423106	0.619311	0.493922	0.331154	0.62505
SPAC13F5.06c	0.456497	0.549284	0.557874	0.396383	0.370453	0.47285	0.490317	0.386092	0.502263	0.479944	0.391589	0.438253	0.452363	0.414131	0.605571	0.407947	0.388144	0.710973
SPAC13F5.07c	0.329746	0.640744	0.391907	0.335805	0.373746	0.539634	0.539615	0.447771	0.430654	0.383566	0.399397	0.517164	0.468085	0.467339	0.498486	0.449367	0.253829	0.494496
SPAC13G6.01c	0.42977	0.429338	0.46626	0.402988	0.419015	0.441575	0.482661	0.492098	0.450464	0.461905	0.363864	0.353505	0.42339	0.469452	0.583738	0.492482	0.432752	0.619106
SPAC13G6.02c	0.613504	0.647659	0.597354	0.498739	0.467643	0.429047	0.478259	0.378903	0.471578	0.477148	0.482581	0.421758	0.492715	0.514785	0.62813	0.584324	0.384721	0.535714
SPAC13G6.03	0.41465	0.497389	0.576389	0.443135	0.409157	0.438801	0.591376	0.420689	0.560088	0.450602	0.456718	0.378502	0.488349	0.398452	0.625727	0.378989	0.332561	0.569547
SPAC13G6.04	0.571634	0.714301	0.882563	0.619286	0.460811	0.530126	1.08317	0.462861	0.615662	0.650984	0.4735	0.728097	0.484602	0.506336	0.603551	0.422698	0.510783	1.19144
SPAC13G6.05c	0.568329	0.428115	0.67756	0.435552	0.380268	0.398929	0.599624	0.466174	0.335374	0.458511	0.435697	0.593554	0.438096	0.356914	0.649962	0.312445	0.48585	0.626423
SPAC13G6.06c	0.497844	0.427732	0.505032	0.410288	0.386616	0.376678	0.384195	0.370265	0.339079	0.424437	0.361291	0.489003	0.289927	0.439686	0.500474	0.415196	0.362736	0.522527
SPAC13G6.07c	0.511853	0.430963	0.526088	0.408985	0.453542	0.490788	0.536872	0.316592	0.386904	0.440168	0.492576	0.539555	0.213644	0.416256	0.559253	0.535175	0.461407	0.786577
SPAC13G6.08	0.451419	0.438386	0.540309	0.449119	0.439562	0.455625	0.487952	0.384124	0.400762	0.397207	0.446133	0.494253	0.401355	0.46394	0.573989	0.419409	0.404769	0.494862
SPAC13G6.09	0.574967	0.539334	0.442385	0.558384	0.421459	0.462652	0.638467	0.479347	0.494788	0.49623	0.441471	0.584224	0.402326	0.479857	0.537222	0.521746	0.434827	0.73403
SPAC13G6.10c	0.46719	0.439714	0.544713	0.469031	0.367544	0.394523	0.474108	0.334361	0.372857	0.360178	0.467073	0.394411	0.374465	0.422349	0.565694	0.603232	0.358838	0.71112
SPAC13G6.11c	0.454559	0.410466	0.481458	0.438229	0.338714	0.370159	0.598461	0.407986	0.363125	0.39606	0.284653	0.325088	0.371095	0.560572	0.525071	0.39761	0.436873	0.556889
SPAC13G6.12c	0.516561	0.520322	0.517724	0.403086	0.421191	0.417154	0.575243	0.483543	0.46785	0.477353	0.426058	0.527143	0.514646	0.473986	0.642685	0.5234	0.451458	0.688872
SPAC13G6.13	1.44105	0.679893	2.36442	0.46106	0.758657	1.65988	1.22697	1.49145	1.28593	0.970267	0.635502	0.931125	1.58809	0.756619	0.944193	0.51514	0.467749	1.46114
SPAC13G6.14	0.524385	0.445733	0.516775	0.392913	0.49259	0.462309	0.561594	0.615434	0.487323	0.492456	0.326271	0.411218	0.484169	0.442602	0.647966	0.438932	0.366913	0.571734
SPAC13G6.15c	0.446974	0.852304	0.277736	0.508313	0.415397	0.455888	0.607179	0.458681	0.563605	0.493856	0.484348	0.495108	0.399387	0.494424	0.593801	0.438813	0.311333	0.724207
SPAC13G7.01c	0.421263	0.371508	0.489887	0.43103	0.352896	0.325176	0.392011	0.40375	0.413978	0.521209	0.32283	0.336949	0.388754	0.373443	0.483015	0.399274	0.421032	0.662061
SPAC13G7.02c	0.351013	0.352238	0.535319	0.415135	0.366456	0.347895	0.381202	0.321	0.254869	0.351482	0.266288	0.354062	0.324058	0.296073	0.335987	0.440381	0.331898	0.544371
SPAC13G7.03	0.3196	0.490608	0.585589	0.496219	0.373077	0.396795	0.626835	0.466056	0.519633	0.464818	0.37464	0.541839	0.477324	0.438386	0.587035	0.357096	0.38307	0.716422
SPAC13G7.04c	0.36377	0.409884	0.57141	0.389751	0.324504	0.392606	0.463062	0.402752	0.393724	0.407985	0.407404	0.422657	0.423965	0.349816	0.456043	0.487938	0.331469	0.677686
SPAC13G7.05	0.443119	0.53353	0.498682	0.407026	0.454112	0.383352	0.421028	0.444539	0.495986	0.383264	0.349622	0.361446	0.423103	0.394711	0.539187	0.428056	0.448897	0.579008
SPAC13G7.06	0.467133	0.519953	0.560358	0.349418	0.403107	0.369094	0.63895	0.370864	0.344654	0.456426	0.4687	0.380557	0.484293	0.45173	0.488122	0.435337	0.401406	0.633278
SPAC13G7.07	0.41617	0.480971	0.517505	0.423097	0.390604	0.399832	0.676376	0.490833	0.485622	0.548679	0.399309	0.320876	0.454413	0.373167	0.752323	0.388498	0.401224	0.542695
SPAC13G7.08c	0.564511	0.417913	0.663551	0.36861	0.417624	0.413968	0.416951	0.305614	0.326849	0.37627	0.361014	0.309561	0.321981	0.403975	0.513746	0.388627	0.333439	0.565544
SPAC13G7.09c	0.741272	0.625804	0.609459	0.383595	0.557334	0.708399	0.647923	0.529421	0.640258	0.465683	0.382325	0.725991	0.656626	0.661532	0.837947	0.406399	0.438083	0.812032
SPAC13G7.10	0.398893	0.452484	0.597774	0.408742	0.359688	0.308551	0.448224	0.335354	0.403797	0.32961	0.419921	0.474783	0.246088	0.257463	0.437009	0.334501	0.35873	0.533704
SPAC13G7.11	0.762534	0.630412	0.516574	0.488094	0.537003	0.450332	0.465808	0.496907	0.526664	0.426592	0.499958	0.640859	0.510554	0.449793	0.507507	0.434245	0.449088	0.727708
SPAC13G7.12c	0.573809	0.576248	0.496569	0.421823	0.494115	0.439417	0.499935	0.522661	0.4622	0.565706	0.390842	0.475713	0.562857	0.418242	0.559639	0.411005	0.506051	0.690996
SPAC13G7.13c	0.538423	0.354118	0.623859	0.433818	0.431971	0.398049	0.553901	0.449332	0.427302	0.414765	0.390875	0.489334	0.393669	0.426911	0.517677	0.40365	0.417099	0.546573
SPAC140.01	0.60673	0.305908	0.539351	0.550795	0.431768	0.389026	0.473503	0.443728	0.493824	0.415759	0.462918	0.383682	0.563212	0.455014	0.531677	0.483737	0.437856	0.881378
SPAC140.02	0.582703	0.441366	0.555438	0.446651	0.307331	0.250312	0.460409	0.380864	0.336347	0.404845	0.439676	0.440178	0.288056	0.354234	0.455694	0.371713	0.317094	0.653757
SPAC140.03	0.480317	0.38948	0.466207	0.581191	0.354364	0.454011	0.65192	0.513714	0.474298	0.42308	0.397718	0.44797	0.319931	0.47102	0.515	0.447685	0.373129	0.587164
SPAC140.04	0.416989	0.61719	0.52887	0.415563	0.463579	0.524595	0.582646	0.507024	0.441918	0.430623	0.514544	0.363708	0.4295	0.471357	0.637269	0.523995	0.39292	0.588516
SPAC1420.01c	0.471763	0.483969	0.411746	0.387089	0.322705	0.398255	0.478757	0.420317	0.483733	0.421625	0.324398	0.400501	0.417759	0.387309	0.561989	0.48589	0.323849	0.553714
SPAC1420.02c	0.328639	0.472225	0.487041	0.434536	0.327871	0.319471	0.463715	0.298397	0.338894	0.340264	0.311383	0.400028	0.410597	0.330135	0.449543	0.476371	0.380838	0.524438
SPAC1420.03	0.554373	0.622913	0.356122	0.379669	0.392746	0.546126	0.527096	0.460053	0.373109	0.474669	0.360373	0.431098	0.421967	0.481573	0.660973	0.416583	0.301618	0.564479
SPAC1420.04c	0.440195	0.376024	0.568996	0.394014	0.320263	0.373461	0.557393	0.465666	0.377687	0.442647	0.297419	0.439173	0.472652	0.342673	0.606548	0.446302	0.41172	0.545958
SPAC144.01	0.419084	0.605183	0.3615	0.421654	0.416536	0.412862	0.545294	0.510276	0.45558	0.353313	0.514272	0.497226	0.463853	0.324982	0.89247	0.432451	0.302242	0.779797
SPAC144.02	0.47008	0.573947	0.474401	0.512711	0.422284	0.332905	0.912268	0.495051	0.496606	0.377242	0.506039	0.425737	0.430905	0.368702	0.454927	0.68708	0.365492	0.501833
SPAC144.03	0.514398	0.306222	0.471813	0.33038	0.312664	0.30453	0.336015	0.276072	0.314726	0.382296	0.346599	0.328439	0.295244	0.282307	0.328075	0.4852	0.408862	0.568423
SPAC144.04c	0.431806	0.37167	0.566011	0.472931	0.329666	0.346943	0.417872	0.316762	0.341536	0.420076	0.324702	0.336086	0.254953	0.326292	0.368344	0.376732	0.381329	0.586598
SPAC144.05	0.495238	0.421317	0.526198	0.371595	0.377522	0.421731	0.49343	0.376689	0.429752	0.433235	0.408374	0.361482	0.404708	0.377726	0.498586	0.348679	0.349426	0.542085
SPAC144.06	0.398255	0.420453	0.52052	0.40877	0.373381	0.372386	0.493852	0.366087	0.425454	0.412968	0.384816	0.376774	0.384297	0.397763	0.497688	0.423923	0.374299	0.511671
SPAC144.07c	0.467482	0.378465	0.463711	0.373516	0.380287	0.461524	0.444402	0.358962	0.375041	0.366812	0.447805	0.329872	0.423744	0.394765	0.533061	0.415543	0.445715	0.574699
SPAC144.08	0.529851	0.421043	0.581627	0.460878	0.431956	0.443901	0.512692	0.418575	0.445048	0.380716	0.468632	0.453709	0.408203	0.45059	0.520444	0.441155	0.379331	0.600545
SPAC144.09c	0.502319	0.323525	0.586588	0.453772	0.405749	0.42043	0.503823	0.375457	0.400586	0.378331	0.480958	0.424428	0.415331	0.410283	0.499682	0.455851	0.384336	0.581628
SPAC144.10c	0.331045	0.447727	0.533875	0.472033	0.369483	0.370242	0.565196	0.437467	0.500809	0.43645	0.398207	0.440003	0.411528	0.273973	0.523163	0.341892	0.368263	0.57541
SPAC144.11	0.340764	0.506781	0.604721	0.374249	0.2665	0.311972	0.394107	0.258754	0.28616	0.449551	0.372408	0.395707	0.378918	0.218522	0.426008	0.704927	0.329034	0.467902
SPAC144.12	0.55397	0.384876	0.510784	0.455644	0.402823	0.444118	0.443977	0.477436	0.489627	0.498548	0.408807	0.460373	0.495273	0.471629	0.562071	0.44037	0.386103	0.695367
SPAC144.13c	0.429177	0.416428	0.605373	0.403194	0.420326	0.350869	0.420966	0.406295	0.403973	0.441508	0.39076	0.409271	0.453319	0.359754	0.495977	0.428838	0.303638	0.552054
SPAC144.14	0.434791	0.460197	0.456116	0.410526	0.40241	0.386897	0.455476	0.348162	0.386355	0.440687	0.408904	0.339547	0.370692	0.462976	0.554021	0.345706	0.347761	0.560848
SPAC144.15c	0.495292	0.427185	0.512264	0.404176	0.409841	0.475614	0.526989	0.435598	0.490532	0.429213	0.3598	0.400816	0.408426	0.451076	0.535326	0.372053	0.364157	0.614452
SPAC144.16	0.427868	0.414465	0.465449	0.404447	0.360351	0.359264	0.414018	0.411276	0.356899	0.393597	0.412634	0.308612	0.421282	0.374736	0.552079	0.388406	0.354935	0.498272
SPAC144.17c	0.428218	0.413148	0.462429	0.421302	0.373274	0.376241	0.457323	0.417701	0.391952	0.41368	0.438181	0.314783	0.416025	0.393523	0.577176	0.395038	0.404015	0.522185
SPAC144.18	0.552122	0.713421	0.551893	0.476388	0.435584	0.455274	0.596649	0.517828	0.417743	0.552596	0.514061	0.429343	0.489339	0.524026	0.599696	0.411901	0.409769	0.739556
SPAC1486.01	0.404143	0.325124	0.576425	0.299148	0.400697	0.37748	0.409159	0.340161	0.421348	0.43338	0.443885	0.471233	0.33628	0.476848	0.660289	0.510527	0.444161	0.49091
SPAC1486.02c	0.42476	0.487983	0.500149	0.34054	0.422526	0.407615	0.448779	0.356601	0.372317	0.413698	0.385899	0.382136	0.434233	0.492323	0.506055	0.459069	0.364931	0.607699
SPAC1486.03c	0.448381	0.536009	0.486331	0.434193	0.384259	0.390548	0.379269	0.445199	0.476472	0.344054	0.414828	0.457209	0.432433	0.443738	0.522314	0.416654	0.319179	0.514938
SPAC1486.04c	0.470633	0.394753	0.496188	0.400911	0.322607	0.355943	0.408879	0.384007	0.405824	0.415683	0.334572	0.423566	0.446894	0.372716	0.485881	0.388682	0.324114	0.550582
SPAC1486.05	0.443007	0.340682	0.477298	0.38468	0.342935	0.317345	0.453698	0.328983	0.335868	0.406716	0.313637	0.389882	0.377656	0.318877	0.487191	0.477647	0.334371	0.540247
SPAC1486.06	0.442121	0.375134	0.518394	0.434025	0.376428	0.462055	0.496619	0.35339	0.417176	0.418692	0.346701	0.557651	0.327993	0.424849	0.546004	0.365782	0.336999	0.566034
SPAC1486.07c	0.33968	0.378472	0.34965	0.490088	0.490594	0.399283	0.418202	0.496252	0.604319	0.389485	0.314082	0.588792	0.539263	0.52665	0.407132	0.356177	0.305919	0.467352
SPAC1486.08	0.641872	0.496313	0.593317	0.515365	0.499287	0.728506	0.919381	0.489615	0.616039	0.531002	0.629502	0.433348	0.555649	0.648005	0.83872	0.38778	0.45682	0.74907
SPAC1486.09	0.360652	0.434424	0.575834	0.353045	0.433857	0.393186	0.518205	0.429723	0.374597	0.471034	0.38116	0.355407	0.455032	0.413404	0.455541	0.418703	0.313467	0.603944
SPAC1486.10	0.612301	0.515847	0.584218	0.390998	0.418967	0.302086	0.426934	0.41043	0.386289	0.393038	0.357968	0.437547	0.335821	0.358973	0.544961	0.468263	0.353115	0.526709
SPAC1486.11	0.90046	0.370296	0.770145	0.514337	0.530405	0.540863	0.796298	0.525745	0.412416	0.335059	0.213439	0.410277	0.316525	0.483956	0.375469	0.461784	0.349915	0.512869
SPAC14C4.01c	0.404541	0.412877	0.50369	0.456137	0.411885	0.394007	0.429733	0.382849	0.37369	0.366159	0.347684	0.414561	0.357777	0.406079	0.459703	0.417079	0.358186	0.552006
SPAC14C4.02c	0.414459	0.458668	0.485709	0.37302	0.353231	0.406371	0.463423	0.402742	0.355541	0.408773	0.345367	0.313025	0.386948	0.37463	0.510746	0.405453	0.350803	0.630265
SPAC14C4.03	0.451556	0.377283	0.515137	0.4663	0.373023	0.436652	0.402784	0.379546	0.36017	0.411838	0.419984	0.429465	0.432854	0.326867	0.483302	0.330589	0.297437	0.516741
SPAC14C4.04	0.487426	0.551358	0.457544	0.375287	0.446181	0.448368	0.479382	0.418508	0.571319	0.387645	0.410792	0.532959	0.425713	0.410046	0.648405	0.506031	0.374767	0.524914
SPAC14C4.05c	0.454576	0.343479	0.478643	0.376905	0.353483	0.341228	0.41975	0.342876	0.370788	0.349205	0.377571	0.342841	0.390502	0.34796	0.480317	0.402629	0.342893	0.567907
SPAC14C4.06c	0.371207	0.503079	0.576063	0.462009	0.464799	0.500934	0.449009	0.436092	0.46483	0.445154	0.46992	0.502653	0.42968	0.502051	0.66409	0.447931	0.437629	0.69474
SPAC14C4.07	0.363467	0.460854	0.544885	0.390078	0.380648	0.441797	0.522918	0.389082	0.427131	0.420033	0.409091	0.486172	0.620579	0.372972	0.603548	0.396444	0.304197	0.65204
SPAC14C4.08	0.586198	0.54917	0.678229	0.465704	0.439182	0.567957	0.767335	0.628506	0.672085	0.555376	0.617358	0.41891	0.608804	0.457775	0.681394	0.346479	0.431252	0.725177
SPAC14C4.09	0.467698	0.440946	0.437908	0.40218	0.320654	0.402666	0.4366	0.426373	0.486715	0.472284	0.544309	0.504236	0.365765	0.414008	0.490586	0.381843	0.300944	0.642756
SPAC14C4.10c	0.32839	0.485513	0.617809	0.333747	0.447572	0.474299	0.511349	0.430596	0.587836	0.484029	0.527054	0.375659	0.490894	0.466484	0.638008	0.464447	0.399805	0.577029
SPAC14C4.11	0.484402	0.504638	0.465117	0.410714	0.382082	0.388827	0.420399	0.358078	0.519623	0.446534	0.400126	0.439141	0.403617	0.479301	0.525158	0.444545	0.397462	0.693244
SPAC14C4.12c	0.347981	0.494536	0.584568	0.414338	0.383181	0.387845	0.392403	0.393047	0.369932	0.506902	0.317119	0.467121	0.363345	0.452096	0.437641	0.404664	0.381947	0.514903
SPAC14C4.13	0.469449	0.403183	0.424094	0.389432	0.410642	0.378029	0.54298	0.455924	0.434643	0.439861	0.37744	0.467141	0.40392	0.345206	0.635712	0.401628	0.313142	0.621826
SPAC14C4.14	0.474442	0.42866	0.463449	0.436545	0.384286	0.393744	0.455812	0.396544	0.402321	0.409564	0.401112	0.463843	0.330132	0.320456	0.575524	0.41639	0.351064	0.589192
SPAC14C4.15c	0.562665	0.380192	0.396266	0.505107	0.389094	0.37331	0.551494	0.451588	0.437217	0.450677	0.409777	0.493264	0.364842	0.302171	0.624093	0.405453	0.354754	0.580299
SPAC14C4.16	0.551916	0.713091	0.59562	0.38265	0.449059	0.509253	0.722875	0.492797	0.401059	0.428738	0.409064	0.471248	0.442104	0.400393	0.734143	0.447619	0.455976	0.697638
SPAC1527.01	0.382025	0.348574	0.428082	0.398931	0.356542	0.320363	0.417432	0.362955	0.34462	0.364228	0.281786	0.374611	0.389538	0.312319	0.43026	0.375144	0.35378	0.485675
SPAC1527.02	0.358152	0.364166	0.586979	0.430377	0.450356	0.401401	0.748285	0.477731	0.394418	0.369174	0.314909	0.62139	0.33728	0.38132	0.546227	0.376553	0.390892	0.768677
SPAC1527.03	0.530923	0.525962	0.492449	0.420135	0.427055	0.413075	0.580527	0.541653	0.460608	0.39801	0.466793	0.479597	0.53693	0.52212	0.518538	0.43085	0.394912	0.58876
SPAC1556.01c	1.47499	1.32492	1.09237	0.983657	1.10731	1.02619	3.79397	1.19459	1.1252	1.27009	1.52248	1.23552	1.83748	1.17744	1.392	1.20794	1.24715	1.33417
SPAC1556.02c	0.775114	0.816596	0.81604	0.580296	0.693212	0.663472	0.765228	0.655597	0.621321	0.882318	0.835636	0.776119	0.808706	0.777466	0.765652	0.966349	0.971623	0.954425
SPAC1556.03	0.852503	0.7267	0.700311	0.699342	0.820549	0.6431	0.716719	0.754313	0.669862	0.739652	0.723895	0.856828	0.973969	0.728139	0.785516	0.735204	0.823007	0.985399
SPAC1556.04c	0.873106	0.703209	0.738607	0.67835	0.799661	0.693362	0.711074	0.84368	0.719309	0.732856	0.828549	0.90524	0.976607	0.749363	0.802969	0.780049	0.841042	1.03038
SPAC1556.05c	0.856522	0.959983	0.748196	0.725876	0.80216	0.787489	0.941101	0.795783	0.740095	0.709723	0.779993	0.748918	0.771143	0.809218	0.983395	0.721439	0.809777	0.93472
SPAC1556.06.1	0.916019	1.01279	0.851111	0.725069	0.840226	0.777095	0.942922	0.74744	0.780898	0.763962	0.945476	0.851449	0.796279	0.761596	1.04812	0.83787	0.794341	0.884816
SPAC1556.06.2	0.745841	1.36978	1.01642	0.779697	1.20099	0.868544	1.32193	0.863435	0.926914	0.961341	1.52944	1.01667	1.37341	1.11714	1.3957	0.976962	1.03151	0.939816
SPAC1556.07	0.958846	0.839491	1.15213	0.607927	0.763869	0.641659	0.995389	0.691397	0.503401	0.796431	0.882354	0.767475	0.862292	0.909063	1.25379	0.889287	1.11236	1.25499
SPAC1556.08c	1.00391	0.866385	0.741133	0.866446	0.735877	0.697726	1.06615	0.762551	0.680829	0.749452	0.765786	1.0166	1.03473	1.0046	1.2788	0.7991	0.959905	1.16362
SPAC1565.01	0.39157	0.492142	0.399672	0.404423	0.365362	0.41987	0.486988	0.418338	0.39799	0.387362	0.358571	0.397203	0.339493	0.428642	0.530262	0.370997	0.313457	0.537816
SPAC1565.02c	0.370395	0.495698	0.465372	0.402308	0.41073	0.384749	0.541704	0.454614	0.435255	0.431295	0.386059	0.44059	0.429165	0.395778	0.57832	0.348496	0.244821	0.541751
SPAC1565.03	0.757538	0.810052	0.612417	0.514925	0.443799	0.478469	0.858708	0.651262	0.765921	0.633515	0.514613	0.508482	0.721147	0.44594	1.13933	0.431551	0.640082	0.76959
SPAC1565.04c	0.455545	0.305167	0.609293	0.417993	0.51265	0.539431	0.546564	0.456679	0.484748	0.470271	0.404799	0.440885	0.340681	0.474014	0.794084	0.380481	0.48502	0.826395
SPAC1565.05	0.519005	0.470188	0.614885	0.434365	0.350705	0.397242	0.400553	0.449514	0.356225	0.38038	0.386869	0.36601	0.453457	0.408201	0.569697	0.444328	0.367841	0.695658
SPAC1565.06c	0.403616	0.64167	0.878284	0.56957	0.450028	0.515243	0.621215	0.452887	0.447227	0.374193	0.400034	0.45975	0.44866	0.369064	0.773939	0.42441	0.306244	0.854422
SPAC1565.07c	0.523528	0.463648	0.429529	0.398363	0.428018	0.525955	0.596158	0.489443	0.444457	0.472943	0.449951	0.467828	0.42648	0.469378	0.59005	0.42578	0.419805	0.578711
SPAC1565.08	0.418761	0.473184	0.483859	0.346418	0.343146	0.334304	0.445492	0.307562	0.355714	0.392544	0.351648	0.376092	0.309925	0.360749	0.502502	0.493772	0.397419	0.548877
SPAC15A10.01	0.44953	0.441529	0.5287	0.418162	0.424297	0.479657	0.462974	0.465387	0.455409	0.4487	0.403001	0.425204	0.400397	0.471337	0.508178	0.419516	0.437724	0.567751
SPAC15A10.02	0.611226	0.518441	0.543334	0.36054	0.320165	0.390133	0.441992	0.410175	0.354163	0.421094	0.339947	0.458974	0.375725	0.352053	0.454598	0.421293	0.381452	0.57435
SPAC15A10.03c	0.445723	0.407861	0.592673	0.401894	0.389783	0.404705	0.498153	0.346263	0.537188	0.408466	0.368366	0.474416	0.435675	0.405652	0.556472	0.44286	0.492008	0.519619
SPAC15A10.04c	0.541436	0.520443	0.425518	0.401291	0.407263	0.368877	0.423151	0.380289	0.402307	0.378463	0.41693	0.478464	0.419491	0.377915	0.443727	0.472069	0.407217	0.623987
SPAC15A10.05c	0.555608	0.549874	0.498714	0.441448	0.419555	0.329366	0.598971	0.406723	0.359672	0.36074	0.454764	0.397325	0.359061	0.414575	0.569797	0.415217	0.340108	0.521474
SPAC15A10.06	0.392402	0.322156	0.514128	0.478659	0.417046	0.41735	0.437576	0.284856	0.404444	0.481568	0.391713	0.418566	0.489138	0.410381	0.504436	0.464588	0.30681	0.580702
SPAC15A10.07	0.432841	0.548165	0.676129	0.475937	0.401423	0.464758	0.559909	0.515625	0.409982	0.467053	0.374933	0.486903	0.383981	0.563209	0.647679	0.482706	0.477632	0.521252
SPAC15A10.08	0.52479	0.49285	0.523934	0.402344	0.402905	0.348398	0.501092	0.457802	0.448027	0.499785	0.412214	0.531492	0.465727	0.335385	0.534349	0.453141	0.418231	0.627918
SPAC15A10.09c	0.709658	0.711997	0.53671	0.506745	0.498961	0.494404	0.650932	0.570483	0.513743	0.454701	0.579835	0.530103	0.666084	0.456956	0.735189	0.555563	0.528021	0.784528
SPAC15A10.10	0.512427	0.52254	0.603805	0.425118	0.443723	0.522124	0.58338	0.527637	0.494883	0.470103	0.470389	0.491754	0.503248	0.485713	0.619038	0.455073	0.501646	0.665084
SPAC15A10.11	0.556339	0.511331	0.581025	0.424736	0.423512	0.410658	0.481815	0.420266	0.441204	0.509022	0.476178	0.495233	0.480458	0.480941	0.588579	0.541145	0.491006	0.701461
SPAC15A10.12c	0.595093	0.548777	0.705577	0.559064	0.59975	0.729474	0.819804	0.688172	0.687914	0.433345	0.544032	0.533518	0.572463	0.650865	0.914941	0.57124	0.454389	0.762028
SPAC15A10.13	0.64097	0.641777	0.623119	0.515672	0.578399	0.627098	0.872592	0.699175	0.574801	0.553153	0.534457	0.691859	0.695937	0.728077	0.919411	0.520645	0.496593	0.725362
SPAC15A10.15	0.553445	0.591542	0.605587	0.461326	0.465652	0.512657	0.607934	0.438553	0.520563	0.466419	0.530243	0.457565	0.430176	0.415191	0.50934	0.519732	0.444034	0.752398
SPAC15A10.16	0.478991	0.567418	0.564869	0.37516	0.447945	0.396181	0.481273	0.389094	0.443043	0.475647	0.418299	0.459048	0.417827	0.394835	0.483941	0.457093	0.518758	0.56685
SPAC15A10.17	0.577533	0.635565	0.673882	0.550105	0.463712	0.606309	0.4855	0.391544	0.485533	0.351329	0.339502	0.455425	0.332911	0.43772	0.642294	0.412951	0.582411	0.560639
SPAC15E1.02c	0.434686	0.424446	0.520237	0.373185	0.395907	0.478525	0.437879	0.29277	0.212519	0.451361	0.375664	0.310435	0.382084	0.360402	0.5253	0.383763	0.437656	0.582811
SPAC15E1.03	0.491456	0.337005	0.430343	0.632083	0.42886	0.457285	0.547129	0.404466	0.586296	0.499942	0.455986	0.402815	0.401366	0.665776	0.637679	0.471109	0.76054	0.791698
SPAC15E1.04	0.596955	0.502058	0.667872	0.471177	0.616718	0.491905	0.806371	0.517666	0.62595	0.572843	0.668365	0.615579	0.453884	0.681714	0.716667	0.668612	0.586909	0.833859
SPAC15E1.05c	0.683997	0.72502	0.525704	0.538544	0.664581	0.596162	0.891097	0.577901	0.511833	0.526248	0.734787	0.559226	0.464784	0.582769	0.787572	0.738864	0.807802	0.870274
SPAC15E1.06	1.44023	1.34541	0.836678	1.02327	0.840205	1.15249	0.954789	1.19746	0.757935	0.889822	1.35911	1.13023	1.51356	2.11696	2.00665	1.7336	1.3283	1.12968
SPAC15E1.07c	1.33616	1.12846	0.772922	1.23693	1.10769	0.904781	0.685439	1.41624	0.886877	0.677153	1.17218	1.06427	1.255	1.5411	1.31333	1.36788	1.16796	1.10099
SPAC15E1.08	0.66149	0.743288	0.80532	0.58138	0.555067	0.590257	0.872065	0.691369	0.499022	0.498213	0.570175	0.601954	0.636047	0.773827	1.0249	0.626139	0.875643	0.923355
SPAC15E1.09	1.00419	0.869944	0.9681	0.748464	0.646062	0.729072	1.13283	0.699218	0.882527	0.655756	0.931586	0.83327	0.848968	0.742605	1.07552	0.717728	0.692288	1.20286
SPAC15E1.10	0.703817	1.06141	0.744554	0.623902	0.700935	0.619233	1.10331	0.644012	0.629366	0.668471	0.59202	0.670232	0.666113	0.80081	1.06627	1.03892	0.744462	1.02185
SPAC15F9.01c	0.586849	0.711584	0.444235	0.498416	0.366091	0.557642	0.858083	0.521648	0.59012	0.650396	0.554441	0.496449	0.658644	0.456423	0.80769	0.558144	0.413294	0.765037
SPAC15F9.02	0.402904	0.485652	0.493897	0.383269	0.454689	0.421065	0.534467	0.402016	0.413512	0.350032	0.457086	0.463257	0.415117	0.340246	0.444909	0.400917	0.357811	0.533424
SPAC15F9.03c	0.915174	0.778947	0.996613	0.575999	0.45849	0.625535	0.742087	0.636744	0.689789	0.632133	0.504103	0.575269	0.494512	0.565324	0.730255	0.422907	0.365374	0.949634
SPAC16.01	0.620523	0.540855	0.770819	0.440427	0.467054	0.465349	0.560181	0.428235	0.514398	0.665507	0.55708	0.498555	0.439972	0.523587	0.742291	0.528523	0.307284	0.758494
SPAC16.02c	0.343019	0.392733	0.526528	0.402823	0.384797	0.348844	0.344274	0.329595	0.35523	0.396191	0.450583	0.492762	0.40247	0.329988	0.491872	0.449495	0.376813	0.586282
SPAC16.03c	0.448589	0.416158	0.500127	0.465573	0.338583	0.467313	0.366155	0.368951	0.353056	0.449091	0.335114	0.374618	0.425379	0.398571	0.492387	0.427127	0.319681	0.60258
SPAC16.04	0.555384	0.32755	0.470191	0.394445	0.306394	0.37168	0.360582	0.323274	0.267009	0.336806	0.361048	0.385943	0.332685	0.268442	0.545559	0.368012	0.317034	0.538275
SPAC16.05c	0.546119	0.510443	0.394105	0.413758	0.446331	0.435906	0.568817	0.414285	0.383511	0.493427	0.4297	0.524133	0.437549	0.422828	0.622557	0.43906	0.442819	0.71536
SPAC1610.01	0.344058	0.489956	0.343065	0.388676	0.436767	0.488453	0.565057	0.57739	0.504076	0.402229	0.292635	0.565542	0.445493	0.500939	0.620667	0.380195	0.338626	0.582352
SPAC1610.02c	0.446156	0.569208	0.564355	0.32679	0.346671	0.415457	0.493485	0.42433	0.440693	0.432121	0.48629	0.492606	0.432535	0.313972	0.571353	0.42649	0.379771	0.568462
SPAC1610.03c	0.470887	0.370669	0.437633	0.380683	0.285859	0.30656	0.525417	0.282707	0.290689	0.401928	0.40246	0.394156	0.350677	0.39003	0.506961	0.422119	0.316356	0.464849
SPAC1610.04	0.426889	0.521559	0.535671	0.409584	0.34389	0.391136	0.401284	0.369164	0.554892	0.484365	0.333271	0.381843	0.41427	0.347702	0.57994	0.314629	0.439258	0.63295
SPAC1635.01	0.498649	0.463824	0.441321	0.34614	0.366115	0.331114	0.422577	0.356292	0.356713	0.368887	0.318415	0.399995	0.386987	0.317439	0.462244	0.449168	0.241749	0.48268
SPAC1639.01c	0.447877	0.423018	0.649442	0.507493	0.437263	0.48192	0.627993	0.508523	0.436779	0.451069	0.472314	0.495457	0.511474	0.487957	0.627148	0.372449	0.347928	0.589001
SPAC1639.02c	0.514647	0.353445	0.587395	0.420463	0.354803	0.426323	0.419085	0.387433	0.365123	0.393893	0.338884	0.38193	0.395692	0.411821	0.508671	0.401512	0.331403	0.503891
SPAC167.01	0.591768	0.518839	0.419895	0.419886	0.383423	0.440965	0.481889	0.419127	0.472808	0.446401	0.349591	0.325967	0.491909	0.424209	0.589055	0.401069	0.271414	0.587108
SPAC167.02	0.414771	0.466817	0.553343	0.366401	0.386256	0.377424	0.407378	0.393777	0.277619	0.430265	0.396931	0.389892	0.505652	0.301849	0.464054	0.395355	0.356772	0.539276
SPAC167.03c	0.440285	0.451091	0.538499	0.348979	0.374508	0.362646	0.406419	0.370182	0.283677	0.427015	0.401235	0.400042	0.480746	0.308445	0.464635	0.387878	0.333002	0.550276
SPAC167.04	0.558666	0.569535	0.776264	0.539417	0.450793	0.53305	0.625181	0.460365	0.519675	0.530569	0.362883	0.430009	0.588238	0.365788	0.827938	0.395805	0.406936	0.634772
SPAC167.05	0.416129	0.501193	0.50559	0.391542	0.362721	0.415882	0.44841	0.337603	0.396399	0.388146	0.415251	0.438822	0.398949	0.469679	0.489096	0.471832	0.354827	0.628206
SPAC167.06c	0.357026	0.594839	0.404216	0.34377	0.350064	0.540047	0.584632	0.441056	0.416988	0.39463	0.440214	0.513862	0.550253	0.564264	0.474292	0.348229	0.281277	0.594189
SPAC167.07c	0.346004	0.404627	0.444114	0.475382	0.358507	0.41168	0.518694	0.383616	0.502552	0.434797	0.413111	0.346896	0.437354	0.412481	0.617535	0.447239	0.411424	0.60363
SPAC167.08	0.42453	0.510211	0.558743	0.462753	0.397312	0.522697	0.553698	0.470586	0.478864	0.487174	0.40974	0.359556	0.494896	0.441814	0.644224	0.467679	0.363102	0.696103
SPAC167.09	0.356306	0.539139	0.679762	0.417792	0.468284	0.553594	0.428004	0.439243	0.447326	0.50665	0.460615	0.378021	0.526184	0.306178	0.590496	0.376955	0.430768	0.518163
SPAC1687.01	0.588538	0.612235	0.584362	0.405266	0.514018	0.518364	0.595483	0.530305	0.873206	0.536215	0.481635	0.461378	0.652918	0.61141	0.920528	0.419264	0.378533	0.870277
SPAC1687.02	0.481142	0.431294	0.454909	0.474222	0.364669	0.446239	0.479718	0.386656	0.450539	0.380795	0.339947	0.37182	0.432761	0.368801	0.645978	0.378396	0.352686	0.566319
SPAC1687.03c	0.426435	0.419871	0.475362	0.504688	0.315793	0.390398	0.430452	0.349392	0.409902	0.327725	0.279781	0.291357	0.4379	0.377514	0.522382	0.362308	0.354683	0.496799
SPAC1687.04	0.575894	0.355258	0.383436	0.48574	0.440652	0.450018	0.644754	0.499365	0.548795	0.400874	0.356081	0.425219	0.35786	0.430925	0.499913	0.420086	0.379173	0.606949
SPAC1687.05	0.419835	0.343795	0.544935	0.384414	0.377827	0.365293	0.386629	0.37989	0.373289	0.406434	0.414107	0.403014	0.317353	0.368441	0.557969	0.457771	0.313602	0.645818
SPAC1687.06c	0.465409	0.496957	0.5507	0.42533	0.265489	0.240012	0.410453	0.371386	0.369441	0.449285	0.403592	0.278487	0.216003	0.251812	0.384073	0.733692	0.310679	0.463699
SPAC1687.07	0.518706	0.63941	0.73385	0.420451	0.403238	0.474405	0.44375	0.416369	0.462431	0.473784	0.345513	0.384155	0.422303	0.70142	0.439196	0.259979	0.461577	0.60361
SPAC1687.08	0.509455	0.547425	0.832149	0.398259	0.56077	0.637497	0.692522	0.717495	0.466336	0.291832	0.531394	0.472637	0.9505	0.199262	0.623052	0.50581	0.445701	0.97268
SPAC1687.09	0.462666	0.394224	0.4744	0.412156	0.354392	0.329688	0.409536	0.345106	0.346641	0.376016	0.275257	0.37296	0.370777	0.29249	0.405681	0.442529	0.319998	0.575884
SPAC1687.10	0.420008	0.452362	0.597871	0.381093	0.422424	0.433357	0.516116	0.469151	0.503145	0.399562	0.332528	0.505781	0.34868	0.466222	0.484104	0.405266	0.325527	0.563948
SPAC1687.11	0.375217	0.413201	0.41356	0.435163	0.361831	0.339514	0.411278	0.359268	0.299062	0.323189	0.347127	0.355315	0.324796	0.233531	0.402245	0.380471	0.304078	0.552349
SPAC1687.12c	0.322271	0.599327	0.557051	0.395775	0.346461	0.445829	0.513838	0.407741	0.438711	0.439764	0.399477	0.34624	0.398007	0.47456	0.546379	0.372042	0.456123	0.633957
SPAC1687.13c	0.352275	0.444163	0.526808	0.43557	0.462941	0.526142	0.673586	0.471183	0.442858	0.50453	0.29014	0.472047	0.513076	0.473196	0.502987	0.361785	0.388906	0.486801
SPAC1687.14c	0.394355	0.631678	0.491058	0.502098	0.463427	0.601945	0.652806	0.446264	0.455643	0.479592	0.379902	0.550728	0.508442	0.382657	0.691182	0.535977	0.540225	0.599372
SPAC1687.15	0.556449	0.461567	0.314579	0.425726	0.402163	0.42228	0.539589	0.438767	0.547545	0.421524	0.380506	0.392107	0.434155	0.472102	0.709678	0.368403	0.360731	0.68496
SPAC1687.16c	0.386307	0.29562	0.402531	0.367858	0.41902	0.369977	0.431852	0.33019	0.504998	0.468182	0.262836	0.246863	0.465704	0.366742	0.469813	0.420014	0.352411	0.578176
SPAC1687.17c	0.54538	0.463253	0.465221	0.487118	0.484232	0.450054	0.519572	0.493278	0.421573	0.396371	0.566528	0.273337	0.475123	0.453422	0.524622	0.324663	0.41524	0.642384
SPAC1687.18c	0.602313	0.414965	0.541429	0.408402	0.382637	0.537966	0.482932	0.361203	0.44406	0.496475	0.347892	0.464351	0.433683	0.357318	0.524804	0.402685	0.413249	0.554365
SPAC1687.19c	0.454291	0.477056	0.48384	0.408003	0.369001	0.314114	0.564365	0.333853	0.234462	0.383606	0.37158	0.409597	0.274737	0.327552	0.557565	0.377883	0.313749	0.597934
SPAC1687.20c	0.510968	0.601383	0.575369	0.452767	0.37531	0.492124	0.566266	0.562656	0.551875	0.488283	0.4174	0.552617	0.50841	0.468875	0.558929	0.45046	0.371579	0.632562
SPAC1687.21	0.454552	0.363033	0.793987	0.445586	0.402689	0.335752	0.589927	0.343597	0.374101	0.423633	0.350308	0.487695	0.388594	0.473355	0.683141	0.458549	0.325844	0.618249
SPAC1687.22c	0.476666	0.432853	0.504141	0.418923	0.401356	0.363334	0.446964	0.362773	0.453913	0.381325	0.489225	0.402774	0.438	0.413853	0.516004	0.416825	0.353722	0.607231
SPAC1687.23c	0.539213	0.605444	0.466332	0.610975	0.550828	0.805715	0.956339	0.753377	0.752357	0.608274	0.795879	0.569212	0.854179	0.780017	1.65131	0.390589	0.284184	0.941899
SPAC16A10.01	0.472666	0.506757	0.420887	0.427178	0.360603	0.383813	0.481462	0.362033	0.385382	0.414887	0.374007	0.353384	0.327069	0.395767	0.549223	0.362595	0.321803	0.534331
SPAC16A10.02	0.531151	0.466167	0.550222	0.450842	0.410048	0.440354	0.581897	0.443183	0.455905	0.499527	0.38771	0.4693	0.41044	0.432391	0.681387	0.392824	0.423594	0.682681
SPAC16A10.03c	0.507761	0.419342	0.546526	0.446247	0.459744	0.501946	0.675785	0.506608	0.517651	0.497189	0.379958	0.452847	0.411179	0.438467	0.712378	0.430982	0.415073	0.698898
SPAC16A10.04	0.499474	0.555565	0.487953	0.41844	0.355374	0.499541	0.558524	0.419099	0.44234	0.392802	0.439313	0.494842	0.363857	0.505817	0.72222	0.346493	0.303344	0.727469
SPAC16A10.05c	0.584893	0.513346	0.405697	0.670988	0.33011	0.597063	0.804799	0.59771	0.530014	0.534289	0.690382	0.496802	0.294908	0.854189	0.919724	0.500073	0.446814	0.7877
SPAC16A10.06c	0.649462	0.435134	0.647925	0.491764	0.366591	0.521898	0.592568	0.486454	0.621569	0.574052	0.36332	0.53046	0.370725	0.446948	0.811342	0.425776	0.315066	0.498649
SPAC16A10.07c	0.326689	0.372431	0.399746	0.412585	0.402518	0.442595	0.476299	0.405577	0.432892	0.488206	0.346567	0.470494	0.363542	0.440466	0.540436	0.33421	0.318801	0.501368
SPAC16A10.08c	0.495448	0.551603	0.463972	0.546359	0.50619	0.485214	0.637456	0.460789	0.534762	0.459576	0.43721	0.34312	0.479392	0.403459	0.534117	0.437541	0.420339	0.686274
SPAC16C9.01c	0.480407	0.503338	0.528989	0.544239	0.405862	0.449276	0.474627	0.429513	0.462008	0.377944	0.311517	0.446355	0.392288	0.45506	0.52928	0.396223	0.39466	0.60007
SPAC16C9.02c	0.418146	0.348743	0.465617	0.442943	0.375822	0.468767	0.456476	0.391293	0.392377	0.485219	0.35268	0.441136	0.417473	0.336897	0.547344	0.460143	0.365129	0.639279
SPAC16C9.03	0.513827	0.416206	0.656495	0.486294	0.360711	0.456419	0.347212	0.369863	0.326216	0.466489	0.322938	0.460812	0.416291	0.339806	0.58817	0.40245	0.366656	0.680941
SPAC16C9.04c	0.470258	0.509466	0.581994	0.350237	0.350918	0.338695	0.311594	0.358927	0.369618	0.346682	0.330852	0.448578	0.328995	0.32685	1.70162	0.444296	0.29821	1.19507
SPAC16C9.05	0.336882	0.525628	0.443079	0.382763	0.338692	0.418273	0.438221	0.343733	0.363769	0.46292	0.284913	0.418492	0.379619	0.361146	0.625335	0.400545	0.302928	0.586901
SPAC16C9.06c	0.506551	0.304577	0.596675	0.411603	0.342994	0.363749	0.380527	0.299022	0.391326	0.352635	0.32421	0.317192	0.31257	0.347051	0.425636	0.437993	0.340983	0.505637
SPAC16C9.07	0.541287	0.469224	0.565806	0.437889	0.447593	0.401473	0.51769	0.477265	0.566784	0.450079	0.462701	0.373225	0.423254	0.559616	0.599566	0.365474	0.380894	0.577532
SPAC16E8.01	0.315463	0.35064	0.462032	0.319173	0.285724	0.273563	0.285232	0.239566	0.240656	0.316753	0.29421	0.324405	0.26489	0.296718	0.287063	0.336942	0.355284	0.480778
SPAC16E8.02	0.476117	0.498716	0.416657	0.389635	0.400406	0.423196	0.56768	0.436533	0.47086	0.44599	0.367477	0.4453	0.410893	0.41734	0.571746	0.370753	0.350877	0.58868
SPAC16E8.03	0.303498	0.449253	0.595797	0.430355	0.391472	0.411273	0.513763	0.401997	0.492995	0.519386	0.35968	0.596292	0.37219	0.373021	0.636073	0.271116	0.213399	0.748839
SPAC16E8.04c	0.504901	0.582682	0.316865	0.431079	0.427062	0.447851	0.528242	0.438926	0.518299	0.455539	0.389494	0.388629	0.402603	0.388223	0.585776	0.373624	0.452677	0.609641
SPAC16E8.05c	0.345543	0.339705	0.534473	0.450598	0.397301	0.482615	0.473899	0.352374	0.513973	0.394317	0.28733	0.439708	0.402811	0.433498	0.582049	0.430857	0.249717	0.621709
SPAC16E8.06c	0.490217	0.419495	0.444205	0.323731	0.324493	0.39755	0.434359	0.327766	0.32738	0.365648	0.41037	0.460419	0.377656	0.363552	0.455126	0.31903	0.331186	0.682278
SPAC16E8.07c	0.479286	0.447403	0.463462	0.350946	0.316713	0.372595	0.386269	0.290449	0.40289	0.377442	0.408256	0.44167	0.287593	0.293559	0.470717	0.309647	0.398007	0.492528
SPAC16E8.08	0.595215	0.418216	0.550297	0.413774	0.414199	0.405679	0.578676	0.540097	0.501156	0.345681	0.391474	0.464819	0.4611	0.412792	0.583215	0.449441	0.319369	0.510883
SPAC16E8.09	0.398191	0.426596	0.472014	0.38284	0.32737	0.368279	0.459529	0.357571	0.354738	0.402104	0.347311	0.355308	0.417535	0.3375	0.538811	0.365981	0.356089	0.514216
SPAC16E8.10c	0.478317	0.50907	0.458312	0.439721	0.485866	0.419355	0.513891	0.506807	0.423021	0.41169	0.463914	0.472907	0.468985	0.44511	0.583896	0.362186	0.425447	0.605866
SPAC16E8.11c	0.450769	0.322135	0.527577	0.458553	0.389327	0.390252	0.540977	0.490974	0.441276	0.448637	0.409063	0.478451	0.512038	0.413975	0.504201	0.3934	0.334815	0.723351
SPAC16E8.12c	0.463904	0.710218	0.476222	0.40394	0.421642	0.397698	0.479555	0.337284	0.316132	0.456748	0.582017	0.424798	0.4325	0.228305	0.578862	0.34262	0.304085	0.517502
SPAC16E8.13	0.350334	0.469153	0.476409	0.322164	0.342445	0.33901	0.404326	0.447342	0.325034	0.380887	0.397834	0.3354	0.36741	0.340148	0.512904	0.369165	0.319015	0.532335
SPAC16E8.14c	0.303503	0.544228	0.47572	0.411329	0.360828	0.343847	0.399257	0.423677	0.283751	0.41308	0.379192	0.219423	0.410365	0.322058	0.514318	0.322349	0.318969	0.564125
SPAC16E8.15	0.517577	0.585277	0.531916	0.491142	0.41246	0.462703	0.680149	0.403583	0.565015	0.493189	0.347534	0.393927	0.557232	0.394424	0.668547	0.398662	0.430198	0.588278
SPAC16E8.16	0.450918	0.50942	0.371711	0.44797	0.399639	0.422187	0.430884	0.40077	0.353933	0.325583	0.44257	0.506905	0.317423	0.44117	0.510606	0.493162	0.416591	0.610373
SPAC16E8.17c	0.411997	0.42999	0.475533	0.334169	0.338629	0.30693	0.355526	0.324388	0.301893	0.381935	0.320114	0.300947	0.28348	0.226846	0.33806	0.367219	0.303753	0.486647
SPAC16E8.18	0.605386	0.556129	0.213677	0.45213	0.376903	0.465752	0.481714	0.793178	0.691209	0.328823	0.551388	0.722284	0.355134	0.576357	0.551059	0.408451	0.313194	0.905134
SPAC16E8.18c	0.520775	0.481523	0.654866	0.488306	0.399908	0.594421	0.483856	0.413628	0.517662	0.542294	0.373475	0.245827	0.645548	0.388632	0.510487	0.381205	0.399643	0.499131
SPAC1705.02	0.589622	0.591614	0.54008	0.510292	0.453122	0.434804	1.03873	0.385103	0.638885	0.774818	0.463006	0.894351	0.454343	0.286409	1.01287	0.530041	0.360697	0.678414
SPAC1705.03c	0.504226	0.700107	0.688173	0.554533	0.394813	0.369156	0.669556	0.344545	0.365305	0.399074	0.627461	0.517829	0.607583	0.62089	0.663022	0.534446	0.429774	0.785327
SPAC1751.01c	0.453403	0.462191	0.512522	0.428099	0.341689	0.364602	0.460455	0.36261	0.337885	0.390942	0.357179	0.333214	0.306877	0.329776	0.454271	0.386045	0.370261	0.522862
SPAC1751.02c	0.679424	0.51668	0.771613	0.542024	0.439015	0.650814	0.640138	0.527437	0.506937	0.45787	0.478275	0.437882	0.505803	0.515705	0.786221	0.3968	0.463239	0.614033
SPAC1751.03	0.406496	0.401372	0.618597	0.326689	0.363038	0.31295	0.459376	0.318953	0.355136	0.47258	0.422741	0.369273	0.410209	0.388869	0.492256	0.399114	0.372023	0.50404
SPAC1751.04	0.615384	0.549295	0.970043	0.591259	0.470829	0.582517	0.669825	0.510356	0.593642	0.498369	0.453843	0.508529	0.352571	0.380691	0.733269	0.475164	0.474488	0.847418
SPAC1782.01	0.500277	0.485823	0.542467	0.42897	0.392758	0.425167	0.498415	0.398623	0.4494	0.45333	0.376665	0.422224	0.557011	0.405348	0.58659	0.448483	0.373266	0.688045
SPAC1782.02c	0.628902	0.38751	0.656817	0.721536	0.524604	0.510374	0.900333	0.466918	0.625787	0.580632	0.413359	0.535722	0.855827	0.591548	0.564539	0.43447	0.538969	0.781888
SPAC1782.03	0.596652	0.524288	0.554602	0.439071	0.512731	0.41783	0.570968	0.378681	0.523743	0.564833	0.374006	0.46379	0.358436	0.401124	0.586106	0.379465	0.349068	0.559825
SPAC1782.04	0.347025	0.680308	0.750404	0.514624	0.459185	0.440523	0.653544	0.517442	0.430775	0.471746	0.302859	0.541517	0.538873	0.57175	0.796524	0.439824	0.484221	0.595875
SPAC1782.05	0.424163	0.45531	0.535822	0.446571	0.476295	0.369817	0.538871	0.444026	0.363364	0.432269	0.379001	0.28879	0.391523	0.46534	0.403482	0.451068	0.38008	0.496849
SPAC1782.06c	0.367744	0.559005	0.493062	0.38336	0.416331	0.349027	0.550828	0.315683	0.47106	0.336762	0.356384	0.454995	0.485995	0.413295	0.573733	0.514694	0.365632	0.673368
SPAC1782.07	0.686795	0.554869	1.30522	0.411598	0.527817	0.813818	0.599302	0.608042	0.387384	0.520874	0.381371	0.46647	0.550874	0.609034	0.760334	0.690452	0.489735	0.886704
SPAC1782.08c	0.40679	0.466899	0.404932	0.411799	0.422644	0.406726	0.583055	0.405634	0.377866	0.40913	0.377285	0.670633	0.468527	0.365198	0.626004	0.544451	0.383	0.64101
SPAC1782.09c	0.350062	0.356937	0.446457	0.426418	0.298998	0.294324	0.343057	0.324732	0.376952	0.432154	0.314711	0.329118	0.294325	0.261718	0.387833	0.412438	0.394547	0.536287
SPAC1782.10c	0.596855	0.662234	0.733854	0.567953	0.457925	0.460344	0.614024	0.503883	0.684646	0.710335	0.544451	0.594001	0.563244	0.493895	0.681637	0.601457	0.427009	0.707021
SPAC1782.11	0.398464	0.443102	0.311632	0.478851	0.470032	0.352097	0.577254	0.351419	0.505748	0.628806	0.414389	0.431337	0.278241	0.472312	0.609484	0.343687	0.371157	0.554407
SPAC1782.12c	0.442441	0.59566	0.455849	0.443543	0.499628	0.421005	0.518189	0.411246	0.521525	0.57786	0.430894	0.456333	0.43724	0.436191	0.630136	0.345158	0.41226	0.607453
SPAC1783.01	0.427691	0.389198	0.515707	0.364897	0.30537	0.381275	0.417571	0.356721	0.356751	0.406577	0.347404	0.387852	0.354394	0.293264	0.405992	0.406311	0.310809	0.541132
SPAC1783.02c	0.423237	0.322527	0.373983	0.348986	0.332195	0.512238	0.490174	0.369964	0.458818	0.546969	0.323144	0.390069	0.399421	0.427086	0.526611	0.530898	0.39207	0.610724
SPAC1783.03	0.42047	0.383538	0.547635	0.442703	0.379175	0.445102	0.556868	0.418176	0.45223	0.398258	0.373149	0.385607	0.397498	0.409868	0.582986	0.404242	0.309471	0.494645
SPAC1783.04c	0.351021	0.325077	0.52288	0.417395	0.358113	0.354775	0.506991	0.379184	0.45225	0.36024	0.38571	0.299987	0.364006	0.388448	0.48806	0.379292	0.31759	0.445377
SPAC1783.05	0.412558	0.475961	0.453131	0.375189	0.335721	0.360337	0.41418	0.360682	0.348505	0.39948	0.338497	0.354048	0.31997	0.322732	0.469096	0.38933	0.333973	0.571679
SPAC1783.06c	0.48847	0.431807	0.368382	0.523789	0.436223	0.643335	0.592754	0.409442	0.532021	0.621787	0.264931	0.365384	0.5648	0.563226	0.558498	0.361079	0.370713	0.437882
SPAC1783.07c	0.426858	0.445036	0.515272	0.470196	0.39606	0.437843	0.565374	0.381931	0.4117	0.444896	0.347098	0.499712	0.46715	0.378386	0.552441	0.488421	0.373329	0.635039
SPAC1783.08c	0.366734	0.36438	0.513553	0.419777	0.368341	0.3899	0.306329	0.300373	0.360217	0.463325	0.402599	0.360627	0.226803	0.303537	0.34952	0.348352	0.397117	0.607818
SPAC1786.01c	0.446451	0.406283	0.603014	0.420267	0.391178	0.39279	0.383556	0.342245	0.424501	0.404581	0.376977	0.352875	0.391799	0.412351	0.483859	0.505848	0.386743	0.554896
SPAC1786.02	0.581659	0.352841	0.52488	0.403474	0.385756	0.32386	0.38675	0.350646	0.37118	0.371589	0.349011	0.361644	0.308409	0.384886	0.440524	0.458149	0.355196	0.570893
SPAC1786.03	0.366543	0.445436	0.451237	0.434119	0.395519	0.435424	0.589228	0.448553	0.471298	0.555849	0.433365	0.524047	0.406151	0.487499	0.450336	0.525623	0.359935	0.669908
SPAC1786.04	0.924897	0.805641	1.28735	0.976175	0.673525	0.311235	1.13258	0.42842	0.542673	0.430576	0.255418	0.343854	0.660631	0.742841	0.39541	0.559933	0.384003	0.557823
SPAC17A2.01	0.510988	0.603033	0.469819	0.396683	0.345462	0.414115	0.396499	0.382126	0.384894	0.417643	0.418606	0.382524	0.449951	0.401283	0.543261	0.39089	0.372423	0.563839
SPAC17A2.02c	0.545547	0.382734	0.512983	0.46179	0.417543	0.457665	0.500615	0.408443	0.29006	0.491564	0.469395	0.471639	0.481839	0.526774	0.720588	0.392307	0.322088	0.590101
SPAC17A2.03c	0.457335	0.512637	0.55421	0.39735	0.425982	0.575882	0.594658	0.448115	0.394656	0.469487	0.423412	0.430847	0.573951	0.467329	0.694998	0.44102	0.375695	0.733525
SPAC17A2.04c	0.536059	0.363163	0.668997	0.419111	0.422728	0.341177	0.541254	0.356267	0.454059	0.540289	0.397647	0.319137	0.481537	0.463708	0.390924	0.369346	0.389727	0.538468
SPAC17A2.05	0.336188	0.382405	0.49171	0.427131	0.352217	0.381675	0.403323	0.350819	0.293386	0.41897	0.291455	0.432592	0.451162	0.403909	0.453146	0.361752	0.290893	0.515516
SPAC17A2.06c	0.491283	0.457574	0.684562	0.439562	0.387771	0.473642	0.511074	0.486184	0.49537	0.478427	0.414497	0.521256	0.489493	0.469675	0.552685	0.518352	0.370584	0.690532
SPAC17A2.07c	0.454805	0.669734	0.245842	0.370392	0.394013	0.352604	0.490091	0.336891	0.341759	0.452893	0.252644	0.384127	0.370016	0.524502	0.605801	0.518916	0.350907	0.525467
SPAC17A2.08c	0.391182	0.513554	0.425713	0.396755	0.365929	0.518858	0.467253	0.465714	0.540565	0.416467	0.365053	0.400855	0.385825	0.392189	0.552748	0.294452	0.402569	0.719926
SPAC17A2.09c	0.482722	0.384886	0.567479	0.37853	0.280979	0.300903	0.373991	0.365049	0.340845	0.330574	0.331231	0.419452	0.357364	0.324344	0.457703	0.435403	0.338855	0.645848
SPAC17A2.10c	0.359174	0.523203	0.66486	0.657396	0.442455	0.31073	0.919914	0.650685	0.584083	0.523291	0.581361	0.585182	0.708401	0.355368	0.63983	0.615965	0.470213	1.07586
SPAC17A2.11	0.386452	0.41586	1.21869	0.742778	0.542081	0.523864	0.698351	0.412733	0.614842	0.355118	0.448493	0.504233	0.360713	0.281727	0.657684	0.587983	0.443762	0.748988
SPAC17A2.12	0.499472	0.501779	0.672898	0.459427	0.395811	0.343401	0.520889	0.386019	0.366213	0.466951	0.42007	0.499621	0.41721	0.369811	0.501342	0.491266	0.403828	0.617789
SPAC17A2.13c	0.388675	0.426012	0.592787	0.358875	0.352369	0.292313	0.459636	0.354803	0.413249	0.393208	0.33529	0.437686	0.34131	0.396575	0.538672	0.397792	0.31038	0.637464
SPAC17A2.14	0.392347	0.370621	0.391805	0.366596	0.403203	0.369732	0.440349	0.390649	0.371164	0.450809	0.373783	0.407241	0.384496	0.36775	0.465164	0.425475	0.405759	0.547506
SPAC17A5.01	0.391587	0.411743	0.574869	0.383895	0.357257	0.460894	0.486084	0.487659	0.386777	0.420391	0.409705	0.411374	0.51279	0.366494	0.559103	0.423126	0.378015	0.555607
SPAC17A5.02c	0.372037	0.478404	0.608514	0.422906	0.358145	0.362335	0.608267	0.419773	0.398279	0.443802	0.353463	0.396269	0.4611	0.422743	0.517	0.325402	0.340852	0.565169
SPAC17A5.03	0.42636	0.26226	0.64475	0.452076	0.270042	0.244966	0.277177	0.211341	0.253762	0.342083	0.34318	0.368727	0.307745	0.260694	0.358223	0.504039	0.348064	0.501082
SPAC17A5.04c	0.315131	0.344083	0.54246	0.365795	0.329097	0.30051	0.359711	0.387858	0.3448	0.344982	0.282308	0.473514	0.372261	0.33452	0.44962	0.351936	0.293372	0.544972
SPAC17A5.05c	0.45296	0.594602	0.594671	0.408775	0.269222	0.380544	0.507884	0.308086	0.286688	0.410917	0.305514	0.441192	0.395917	0.492886	0.658152	0.357845	0.302743	0.540569
SPAC17A5.06	0.391948	0.375593	0.392985	0.32558	0.320148	0.343813	0.405651	0.38566	0.400827	0.414783	0.372819	0.371597	0.396966	0.355785	0.539054	0.423979	0.353579	0.512822
SPAC17A5.07c	0.415582	0.467926	0.324045	0.404316	0.396826	0.390728	0.562671	0.392059	0.47164	0.388725	0.379332	0.385253	0.424442	0.316081	0.481041	0.325452	0.386461	0.533227
SPAC17A5.08	0.478763	0.582878	0.364635	0.46381	0.478276	0.554429	0.649152	0.507157	0.600082	0.375296	0.624085	0.486454	0.404258	0.347946	0.539743	0.396896	0.36946	0.531496
SPAC17A5.09c	0.441544	0.438447	0.427424	0.4275	0.359622	0.401076	0.441668	0.458846	0.427043	0.487225	0.286963	0.466766	0.278717	0.267678	0.466706	0.401246	0.279627	0.454946
SPAC17A5.10	0.389529	0.402943	0.392467	0.418408	0.364731	0.428304	0.392741	0.384466	0.417381	0.416286	0.428401	0.429109	0.453034	0.322789	0.598954	0.417969	0.323111	0.517837
SPAC17A5.11	0.419098	0.419239	0.515075	0.438432	0.402119	0.455797	0.639158	0.32641	0.415275	0.516844	0.272383	0.565843	0.530656	0.455024	0.498358	0.385726	0.361458	0.565891
SPAC17A5.12	0.438125	0.468254	0.527194	0.368852	0.341292	0.340891	0.391459	0.330792	0.293773	0.424537	0.298728	0.338159	0.348763	0.360773	0.484118	0.386475	0.333938	0.494461
SPAC17A5.13	0.371517	0.751289	0.520588	0.382663	0.314304	0.507652	0.599699	0.396739	0.309522	0.411473	0.319526	0.324175	0.400179	0.364919	0.312794	0.332338	0.34649	0.468999
SPAC17A5.14	0.391925	0.495592	0.530732	0.383532	0.371805	0.38807	0.455369	0.391879	0.375789	0.364547	0.410867	0.374433	0.43824	0.397295	0.593688	0.433551	0.302168	0.644283
SPAC17A5.15c	0.389625	0.467961	0.491778	0.382107	0.313769	0.309658	0.338397	0.379163	0.293423	0.317544	0.336594	0.332142	0.305045	0.3883	0.367747	0.457841	0.330147	0.521513
SPAC17A5.16	0.44016	0.404201	0.494105	0.387988	0.360117	0.392816	0.445975	0.401968	0.457599	0.488895	0.416373	0.45062	0.476281	0.417154	0.549794	0.369059	0.386403	0.586795
SPAC17A5.18c	0.402034	0.454819	0.548239	0.351943	0.369978	0.478898	0.442052	0.472329	0.440509	0.431696	0.422809	0.407834	0.524969	0.334425	0.563832	0.480709	0.350182	0.563861
SPAC17A5.19	0.661591	0.690048	0.515349	0.302789	0.503515	0.748573	0.617576	0.505117	0.401674	0.593282	0.445483	0.478509	0.515188	0.438427	0.603286	0.336193	0.246957	0.600959
SPAC17C9.01c	0.533583	0.391997	0.573781	0.411162	0.378511	0.417395	0.500024	0.383693	0.453162	0.447505	0.396142	0.532282	0.412979	0.433182	0.583253	0.40256	0.370779	0.629561
SPAC17C9.02c	0.4453	0.413313	0.592244	0.450857	0.438302	0.61177	0.4932	0.50829	0.350043	0.567631	0.385732	0.372333	0.409245	0.364019	0.588119	0.483899	0.416737	0.639672
SPAC17C9.03	0.426204	0.337467	0.46429	0.319157	0.29575	0.331934	0.339279	0.32069	0.305357	0.334483	0.295941	0.373646	0.32006	0.298673	0.412021	0.480423	0.346202	0.570179
SPAC17C9.05c	0.443685	0.715168	0.362447	0.490267	0.430959	0.514274	0.528053	0.485037	0.618515	0.496825	0.526438	0.546728	0.467183	0.552993	0.693009	0.598793	0.373648	0.779918
SPAC17C9.06	0.3953	0.394095	0.516273	0.383595	0.368685	0.353163	0.402083	0.359245	0.382281	0.396193	0.351739	0.429023	0.387684	0.426003	0.520744	0.32376	0.309556	0.495833
SPAC17C9.07	0.524116	0.543708	0.506954	0.488761	0.410672	0.435528	0.582248	0.357335	0.473195	0.386144	0.408289	0.342071	0.499885	0.414772	0.544307	0.47334	0.335937	0.675353
SPAC17C9.08	0.358088	0.454058	0.549217	0.393036	0.403977	0.414593	0.561815	0.350062	0.368263	0.42886	0.348884	0.466919	0.278112	0.363301	0.549306	0.485334	0.343476	0.515855
SPAC17C9.09c	0.504506	0.598058	0.75126	0.588356	0.67138	0.426035	0.840537	0.715806	0.609354	0.497617	0.598058	0.565154	0.352931	0.497715	0.973903	0.416294	0.429692	0.782709
SPAC17C9.10	0.578461	0.603222	0.471199	0.492191	0.477016	0.55407	0.550126	0.499864	0.594423	0.700833	0.532454	0.637256	0.539029	0.60899	0.578917	0.534173	0.384773	0.638145
SPAC17C9.11c	0.35528	0.485782	0.581926	0.456084	0.482362	0.475913	0.617397	0.395632	0.555663	0.441268	0.441019	0.302184	0.475123	0.351454	0.599491	0.424207	0.335374	0.542914
SPAC17C9.12	0.510861	0.3939	0.618706	0.389469	0.419465	0.408922	0.385359	0.361892	0.344277	0.470833	0.28861	0.426044	0.323432	0.41418	0.438325	0.483072	0.356621	0.575541
SPAC17C9.13c	0.436001	0.404699	0.677009	0.37228	0.453714	0.453046	0.486517	0.398663	0.434392	0.517236	0.327537	0.505483	0.330057	0.551831	0.471103	0.464904	0.398362	0.634692
SPAC17C9.14	0.393007	0.726614	0.514924	0.487775	0.431711	0.44785	0.705824	0.529286	0.446941	0.319555	0.475099	0.578745	0.441203	0.455545	0.519983	0.411043	0.35535	0.753044
SPAC17C9.15c	0.475511	0.505479	0.553514	0.500368	0.406859	0.47047	0.589224	0.469109	0.456166	0.340952	0.455106	0.550591	0.425881	0.457993	0.593299	0.444067	0.420961	0.727064
SPAC17C9.16c	0.399968	0.484293	0.644121	0.399049	0.367014	0.369268	0.469948	0.368101	0.389729	0.449288	0.400776	0.52735	0.436365	0.456017	0.4832	0.379748	0.348052	0.626546
SPAC17D4.01	0.39891	0.539549	0.710504	0.543183	0.400955	0.420941	0.600258	0.484961	0.495738	0.410448	0.437621	0.44272	0.367449	0.552513	0.456801	0.463923	0.339278	0.686557
SPAC17D4.02	0.396563	0.394855	0.48663	0.379478	0.391992	0.399777	0.490919	0.414479	0.346938	0.370265	0.314745	0.411834	0.451463	0.430918	0.477533	0.348158	0.28776	0.50125
SPAC17D4.03c	0.465837	0.37651	0.483751	0.441636	0.421584	0.46773	0.553555	0.420372	0.460031	0.501968	0.420902	0.46907	0.41903	0.466799	0.579983	0.376539	0.40032	0.668063
SPAC17D4.04	0.50668	0.353257	0.444784	0.429773	0.437248	0.377929	0.478866	0.373047	0.481931	0.417863	0.320858	0.363336	0.411981	0.438676	0.605586	0.388513	0.334327	0.645038
SPAC17G6.02c	0.367074	0.452071	0.507072	0.38611	0.341013	0.31848	0.46754	0.300023	0.301297	0.355404	0.43878	0.418312	0.420946	0.349952	0.513573	0.431191	0.324537	0.486682
SPAC17G6.03	0.541056	0.537892	0.530108	0.458148	0.404579	0.473655	0.587129	0.401794	0.48307	0.558083	0.42051	0.437107	0.462281	0.405266	0.652557	0.49748	0.43011	0.662657
SPAC17G6.04c	0.428423	0.466782	0.452884	0.402453	0.342723	0.356047	0.444925	0.335762	0.338647	0.466768	0.302019	0.361286	0.384471	0.338766	0.52056	0.38365	0.388984	0.594414
SPAC17G6.05c	0.331919	0.425654	0.540901	0.402776	0.365228	0.348342	0.457604	0.37957	0.411965	0.417069	0.403327	0.394013	0.410776	0.354465	0.544766	0.480423	0.3509	0.53752
SPAC17G6.06	0.470636	0.815289	0.499136	0.404387	0.496373	0.499803	0.470529	0.467307	0.263152	0.580299	0.462947	0.406177	0.385441	0.375165	0.508587	0.498567	0.316295	0.652827
SPAC17G6.07c	0.683115	0.357483	0.46126	0.433881	0.350878	0.523959	0.551362	0.514356	0.379869	0.453623	0.424471	0.393566	0.507703	0.305004	0.494386	0.342825	0.450766	0.67938
SPAC17G6.08	0.456561	0.415907	0.479897	0.455283	0.365455	0.416473	0.464685	0.388059	0.477331	0.462529	0.305603	0.440951	0.405339	0.347171	0.522665	0.426751	0.373029	0.524705
SPAC17G6.09	0.484547	0.382106	0.539882	0.396357	0.395329	0.410614	0.499985	0.466402	0.487262	0.504729	0.299753	0.484466	0.396436	0.4005	0.508936	0.559306	0.418206	0.528153
SPAC17G6.10	0.416199	0.41315	0.504449	0.439928	0.371406	0.382551	0.524598	0.356535	0.389018	0.356591	0.356036	0.386263	0.380936	0.383325	0.494519	0.469983	0.457548	0.571941
SPAC17G6.11c	0.527073	0.491556	0.50086	0.40069	0.416662	0.424874	0.560592	0.444073	0.463384	0.464685	0.422278	0.454212	0.416214	0.481843	0.560668	0.476635	0.397881	0.668594
SPAC17G6.12	0.555064	0.44281	0.564906	0.353384	0.331804	0.379357	0.502935	0.390549	0.35396	0.369634	0.355445	0.465107	0.401432	0.423774	0.593365	0.38843	0.370701	0.542881
SPAC17G6.13	0.324867	0.411044	0.411907	0.368554	0.378341	0.35239	0.37211	0.380759	0.392177	0.378196	0.390708	0.283606	0.310866	0.243232	0.515016	0.374798	0.348477	0.532494
SPAC17G6.14c	0.473997	0.487311	0.502264	0.419174	0.410702	0.411213	0.454652	0.357814	0.436285	0.503525	0.404433	0.422978	0.400577	0.469324	0.472667	0.45576	0.337727	0.610059
SPAC17G6.15c	0.37392	0.424163	0.498117	0.425579	0.423224	0.43492	0.603	0.422085	0.491558	0.47452	0.44733	0.616542	0.471817	0.437281	0.551884	0.424353	0.465512	0.657116
SPAC17G6.16c	0.393498	0.458999	0.501648	0.400306	0.40303	0.38541	0.478247	0.353223	0.4098	0.468535	0.333278	0.456264	0.379183	0.426359	0.457804	0.397042	0.41714	0.472013
SPAC17G6.17	0.632059	0.488044	0.510066	0.423597	0.336778	0.402615	0.500549	0.478942	0.396359	0.425171	0.411748	0.476544	0.42768	0.455338	0.581623	0.432491	0.355228	0.582944
SPAC17G8.01c	0.413351	0.515536	0.446868	0.412487	0.357947	0.425968	0.435892	0.43795	0.431438	0.402468	0.39444	0.450783	0.406539	0.40133	0.63236	0.359656	0.384038	0.616635
SPAC17G8.02	0.368035	0.455134	0.604743	0.456505	0.425465	0.356518	0.523481	0.393925	0.351523	0.378271	0.372317	0.441252	0.354971	0.438856	0.500992	0.421783	0.344529	0.595314
SPAC17G8.03c	0.488449	0.452587	0.530203	0.47819	0.412997	0.452279	0.534767	0.533671	0.403088	0.430334	0.338495	0.46053	0.466762	0.265215	0.530623	0.443287	0.374233	0.652303
SPAC17G8.04c	0.470281	0.534495	0.931907	0.558865	0.518677	0.565836	0.832328	0.592011	0.673056	0.581569	0.448894	0.380565	0.661202	0.64382	0.730142	0.467971	0.24578	0.705054
SPAC17G8.05	0.499521	0.588406	0.662965	0.46239	0.443277	0.501828	0.608042	0.524741	0.426789	0.425432	0.369313	0.324982	0.51455	0.694188	0.748716	0.483494	0.341898	0.733669
SPAC17G8.06c	0.444282	0.346935	0.539332	0.404225	0.308682	0.349307	0.34974	0.332014	0.342734	0.341703	0.356888	0.316307	0.425388	0.442247	0.560114	0.413963	0.454973	0.493738
SPAC17G8.07	0.577527	0.307339	0.523144	0.391218	0.416268	0.503279	0.392074	0.428117	0.603347	0.489356	0.569163	0.332372	0.583965	0.417163	0.626864	0.53736	0.53539	0.652229
SPAC17G8.08c	0.316019	0.441568	0.664181	0.45501	0.328705	0.400472	0.473344	0.461831	0.553219	0.560663	0.388204	0.516189	0.387939	0.331612	0.452989	0.244405	0.324963	0.596922
SPAC17G8.09	0.494989	0.664768	0.398215	0.410085	0.406891	0.724225	0.601254	0.612651	0.780317	0.528842	0.324964	0.401039	0.802707	0.56052	0.689395	0.52665	0.450702	0.79288
SPAC17G8.10c	0.441094	0.417195	0.609045	0.359102	0.367661	0.500143	0.518537	0.473811	0.447087	0.41896	0.331762	0.402429	0.401548	0.374051	0.512078	0.406261	0.40757	0.633111
SPAC17G8.11c	0.569213	0.459246	0.485068	0.451378	0.490142	0.433194	0.6024	0.483677	0.427065	0.487728	0.479487	0.452416	0.49209	0.49493	0.744348	0.451854	0.357461	0.731337
SPAC17G8.12	0.455693	0.371789	0.521019	0.383671	0.39034	0.413216	0.468977	0.517162	0.457351	0.444178	0.506342	0.442887	0.523629	0.342769	0.489656	0.444409	0.420775	0.636231
SPAC17G8.13c	0.44811	0.363316	0.518664	0.387668	0.387472	0.398067	0.458339	0.502881	0.454101	0.413244	0.49861	0.43038	0.491291	0.33212	0.477763	0.4257	0.406377	0.626061
SPAC17G8.14c	0.408088	0.348939	0.43301	0.391041	0.384594	0.377361	0.416667	0.386224	0.371267	0.437048	0.404337	0.378422	0.374533	0.380395	0.50989	0.412023	0.315892	0.539958
SPAC17G8.15	0.756409	1.07784	0.497373	0.522148	0.479684	0.7481	0.781202	0.766449	0.538142	0.407252	0.31216	0.379781	0.443627	0.570017	0.84226	0.315932	0.253983	1.13148
SPAC17H9.01	0.473543	0.483818	0.485143	0.413243	0.395473	0.511424	0.621614	0.534585	0.562898	0.528067	0.459408	0.518146	0.507264	0.413664	0.663192	0.434672	0.323498	0.784719
SPAC17H9.02	0.387592	0.333015	0.483986	0.425974	0.408279	0.427283	0.502634	0.421695	0.496915	0.499	0.364568	0.438503	0.43478	0.336515	0.523613	0.37395	0.327335	0.611937
SPAC17H9.03c	0.458933	0.476325	0.491021	0.46888	0.372699	0.519512	0.561188	0.462662	0.349667	0.363939	0.374393	0.387194	0.419158	0.517148	0.694855	0.452139	0.352357	0.590592
SPAC17H9.04c	0.513975	0.407957	0.361383	0.394696	0.366008	0.403935	0.466092	0.340222	0.34966	0.396092	0.414472	0.45665	0.365068	0.396154	0.544941	0.420145	0.413427	0.58277
SPAC17H9.05	0.481434	0.465308	0.499603	0.443847	0.399643	0.453701	0.534962	0.49617	0.497295	0.376266	0.385574	0.367203	0.512079	0.369043	0.577492	0.461142	0.378675	0.590887
SPAC17H9.06c	0.375406	0.476259	0.50078	0.414341	0.411548	0.472182	0.594226	0.548548	0.492765	0.431917	0.401454	0.366995	0.455306	0.383878	0.684083	0.414023	0.394129	0.668268
SPAC17H9.07	0.478575	0.680547	0.485015	0.408027	0.492316	0.723494	0.819234	0.58788	0.529539	0.564172	0.44723	0.376468	0.487671	0.413837	0.640245	0.360595	0.357042	0.905697
SPAC17H9.08	0.397556	0.443828	0.52066	0.418175	0.369816	0.425397	0.48221	0.516682	0.338538	0.452164	0.356326	0.37419	0.422773	0.37148	0.49401	0.363062	0.342227	0.573722
SPAC17H9.09c	0.278754	0.473551	0.483329	0.446024	0.369251	0.41095	0.486489	0.606172	0.397084	0.428341	0.496196	0.377128	0.304202	0.391802	0.487915	0.357856	0.386547	0.577909
SPAC17H9.10c	0.515414	0.477324	0.486503	0.436819	0.366231	0.406725	0.479908	0.420753	0.366984	0.496731	0.361404	0.445819	0.438794	0.406218	0.512563	0.423783	0.383909	0.629439
SPAC17H9.11	0.817624	0.436338	0.462458	0.541045	0.433381	0.466135	0.733697	0.601253	0.663515	0.477648	0.606052	0.463242	0.605069	0.351905	0.653416	0.611275	0.307209	0.50358
SPAC17H9.12c	0.553409	0.384493	0.661549	0.488144	0.409174	0.502455	0.589276	0.487286	0.460494	0.42797	0.363941	0.399679	0.537488	0.376285	0.598006	0.553202	0.329802	0.592199
SPAC17H9.13c	0.481335	0.440865	0.58713	0.478263	0.413299	0.453059	0.481923	0.453252	0.326808	0.355645	0.41316	0.495101	0.478583	0.381903	0.541177	0.380193	0.280589	0.611472
SPAC17H9.14c	0.442734	0.354067	0.498966	0.470755	0.343614	0.372862	0.53998	0.39225	0.31602	0.522149	0.45407	0.438686	0.443722	0.364064	0.506389	0.470484	0.469538	0.674073
SPAC17H9.16	0.507178	0.433213	0.686182	0.476308	0.391225	0.406715	0.372685	0.567067	0.484632	0.416447	0.373696	0.424396	0.408145	0.422761	0.448272	0.332092	0.38092	0.553344
SPAC17H9.17c	0.696805	0.57085	0.669481	0.525625	0.419834	0.465488	0.58905	0.330351	0.533978	0.472511	0.433457	0.404403	0.490664	0.483809	0.596047	0.394109	0.288664	0.617957
SPAC17H9.18c	0.557926	0.147908	0.0855194	0.530901	0.610395	1.16948	0.92879	0.677678	1.28398	0.692548	0.499155	0.576331	1.10183	0.693919	2.14294	0.398709	0.314545	1.28005
SPAC17H9.19c	0.371583	0.352733	0.5975	0.371895	0.301012	0.365972	0.430545	0.403088	0.257946	0.352199	0.336833	0.347933	0.415628	0.360056	0.470678	0.347553	0.271558	0.481423
SPAC17H9.20	0.491896	0.422814	0.553134	0.482097	0.454046	0.492587	0.64853	0.502866	0.493752	0.445221	0.474515	0.463137	0.544022	0.509386	0.72595	0.363141	0.36804	0.723216
SPAC1805.01c	0.481149	0.457199	0.618247	0.445722	0.38946	0.406431	0.442649	0.383618	0.35858	0.398542	0.385994	0.51223	0.379161	0.456859	0.49881	0.490675	0.351887	0.693529
SPAC1805.02c	0.409309	0.54101	0.542529	0.302805	0.346366	0.396996	0.514934	0.360312	0.341999	0.40044	0.37795	0.299291	0.336088	0.459542	0.381589	0.380059	0.292194	0.405241
SPAC1805.03c	0.462048	0.472318	0.515126	0.375445	0.35137	0.44404	0.694195	0.447756	0.451863	0.437089	0.489458	0.390794	0.499925	0.363958	0.612994	0.449596	0.369852	0.585442
SPAC1805.04	0.388658	0.425317	0.511793	0.37028	0.36209	0.397773	0.500621	0.386937	0.380025	0.432594	0.352461	0.408342	0.410546	0.351542	0.504867	0.371583	0.342365	0.52141
SPAC1805.05	0.345393	0.363128	0.535436	0.40864	0.326931	0.345852	0.368025	0.36066	0.40303	0.365477	0.312107	0.334479	0.281482	0.305221	0.510037	0.384442	0.349706	0.573735
SPAC1805.06c	0.400282	0.288929	0.399791	0.367358	0.391282	0.330765	0.400705	0.450994	0.438174	0.477453	0.400032	0.412715	0.439393	0.414742	0.481421	0.411289	0.394765	0.471083
SPAC1805.07c	0.58308	0.436714	0.385198	0.344506	0.577235	0.407547	0.678719	0.519739	0.486095	0.443566	0.401826	0.388258	0.452962	0.642444	0.64686	0.417157	0.451799	0.649279
SPAC1805.08	0.448516	0.420076	0.529779	0.471034	0.316029	0.471081	0.574774	0.413414	0.517312	0.486164	0.29353	0.319125	0.444771	0.365805	0.487419	0.413837	0.347001	0.669015
SPAC1805.09c	0.456189	0.375992	0.53542	0.340436	0.430452	0.309315	0.445978	0.352838	0.335332	0.305937	0.350305	0.355554	0.426251	0.41785	0.45955	0.371551	0.42698	0.615676
SPAC1805.10	0.415095	0.519556	0.673663	0.475102	0.385067	0.324838	0.518321	0.389013	0.396062	0.451187	0.380166	0.382143	0.392875	0.33817	0.515272	0.419422	0.359294	0.58057
SPAC1805.11c	0.322305	0.644753	0.648087	0.511289	0.466851	0.287074	0.415937	0.49001	0.395879	0.473491	0.31407	0.292438	0.41173	0.26127	0.539244	0.574712	0.433757	0.744432
SPAC1805.12c	0.439627	0.512704	0.707551	0.475823	0.341568	0.312091	0.37572	0.437897	0.435089	0.485795	0.426187	0.280926	0.268397	0.262903	0.399305	0.443868	0.336503	0.490405
SPAC1805.13	0.39752	0.405864	0.569625	0.459513	0.316876	0.493463	0.511802	0.320712	0.218535	0.465057	0.374732	0.308434	0.316637	0.508862	0.536016	0.358502	0.281618	0.678745
SPAC1805.14	0.408043	0.423909	0.544267	0.365141	0.358549	0.351763	0.406503	0.417305	0.395618	0.343476	0.360103	0.406307	0.435234	0.356698	0.518131	0.465684	0.337907	0.49454
SPAC1805.15c	0.433433	0.384743	0.436328	0.399505	0.375807	0.333038	0.481395	0.35898	0.464016	0.450645	0.376093	0.432113	0.368024	0.358307	0.481534	0.343355	0.325205	0.559457
SPAC1805.16c	0.417501	0.383186	0.552215	0.402147	0.340002	0.450996	0.354743	0.367549	0.324862	0.317479	0.382287	0.417955	0.373255	0.338981	0.45876	0.339513	0.439897	0.467958
SPAC1805.17	0.437626	0.42629	0.655711	0.442385	0.395711	0.390526	0.541492	0.437248	0.452788	0.477727	0.413889	0.475039	0.483907	0.392173	0.57993	0.429034	0.292473	0.658118
SPAC1805.18	0.600696	0.710061	0.363082	0.496136	0.386429	0.184741	0.433575	0.504381	0.310523	0.501309	0.712457	0.754947	0.49803	0.802777	0.449293	0.479751	0.230222	0.662018
SPAC1834.01	0.43074	0.472065	0.522139	0.457944	0.422529	0.378687	0.482499	0.452369	0.38215	0.42783	0.367133	0.5387	0.349492	0.493576	0.490457	0.466492	0.472608	0.601953
SPAC1834.02	0.363637	0.449958	0.531693	0.331108	0.350493	0.36107	0.359024	0.339122	0.321424	0.409299	0.347726	0.382328	0.309989	0.302013	0.433981	0.445613	0.370576	0.580714
SPAC1834.03c	0.184792	0.613563	0.794011	0.421449	0.464707	0.47022	0.587034	0.596482	0.523849	0.490693	0.367861	0.482315	0.366734	0.384203	0.696227	0.434153	0.51551	0.750328
SPAC1834.04	0.43826	0.443699	0.459615	0.445333	0.365167	0.510908	0.413482	0.408095	0.321507	0.425877	0.397902	0.353205	0.388619	0.395268	0.551969	0.576215	0.485748	0.611895
SPAC1834.05	0.545641	0.505067	0.474572	0.450631	0.338598	0.426632	0.44761	0.430214	0.395177	0.358219	0.449365	0.450905	0.387354	0.353738	0.656377	0.414653	0.328659	0.645109
SPAC1834.06c	0.408759	0.576606	0.435518	0.47561	0.380807	0.441266	0.654776	0.430824	0.512372	0.434181	0.432075	0.493727	0.413976	0.475568	0.756841	0.432789	0.421854	0.708478
SPAC1834.07	0.49032	0.443673	0.584018	0.425966	0.420993	0.387391	0.620604	0.482603	0.544577	0.440465	0.483642	0.542836	0.384225	0.363764	0.686758	0.374605	0.393563	0.639663
SPAC1834.08	0.494755	0.378237	0.545958	0.415553	0.363652	0.409307	0.455166	0.447654	0.372109	0.37905	0.414465	0.474657	0.397364	0.360918	0.576681	0.489784	0.323468	0.670541
SPAC1834.09	0.539943	0.43749	0.46382	0.432914	0.324837	0.460939	0.573155	0.390059	0.348389	0.396439	0.311844	0.385997	0.595565	0.352862	0.588766	0.387282	0.362305	0.649047
SPAC1834.10c	0.690773	0.470831	0.409923	0.722695	0.405666	0.485168	0.726958	0.525922	0.631031	0.476572	0.457387	0.632055	0.702755	0.766243	0.67307	0.653233	0.428845	0.57694
SPAC1834.11c	0.490035	0.411085	0.501057	0.407239	0.369497	0.32081	0.425395	0.32521	0.374739	0.391705	0.305846	0.336726	0.356294	0.34868	0.440349	0.389298	0.354337	0.606885
SPAC1834.13	0.395047	0.304397	1.29126	1.11188	0.428076	0.544914	0.809773	0.248163	0.256386	0.317397	0.357023	0.409503	0.327223	0.759865	0.303865	0.639008	0.413409	0.688663
SPAC1851.02	0.579305	0.454144	0.471063	0.448655	0.351526	0.44642	0.546978	0.419903	0.420225	0.489326	0.391382	0.4098	0.309969	0.461996	0.619916	0.371155	0.434894	0.678778
SPAC1851.03	0.422902	0.536138	0.544538	0.444383	0.405749	0.456717	0.568773	0.435285	0.39224	0.489234	0.381619	0.477756	0.362668	0.363138	0.567182	0.38092	0.369189	0.625485
SPAC1851.04c	0.354047	0.489295	0.508909	0.453956	0.404799	0.463886	0.546009	0.424379	0.432266	0.435368	0.378146	0.430121	0.347769	0.393239	0.525946	0.385698	0.339356	0.620136
SPAC186.01	1.48576	0.585984	0.574389	0.644158	0.536509	0.443482	0.987568	0.687522	0.521109	0.483543	2.16795	0.523895	0.673253	2.66447	0.617408	7.90987	3.56354	0.820315
SPAC186.02c	2.6189	0.627671	0.445514	0.603443	0.480251	0.563641	1.23462	0.637453	0.529672	0.66704	4.45698	0.648496	0.485682	12.3922	0.710676	20.8834	16.389	0.725599
SPAC186.03	2.8192	0.516164	0.813355	0.631366	0.401797	0.452375	1.85055	0.721362	0.640742	0.596805	7.28295	0.391011	0.504398	15.1046	0.465054	20.6644	16.1146	0.62205
SPAC186.04c	3.01787	0.655039	0.527153	0.783904	0.570016	0.485552	4.46419	1.00241	0.532476	0.598191	10.7122	0.720881	0.692394	20.9123	0.684093	23.9119	21.2387	0.810189
SPAC186.05c	4.03633	0.76689	0.514629	0.948865	0.625049	0.731565	6.03772	1.0141	0.849094	0.615366	12.5869	0.726893	0.663584	26.572	0.857583	26.9104	27.1595	0.712209
SPAC186.06	3.76338	0.642055	0.805405	1.06772	0.440258	0.422846	6.0082	0.851056	0.633802	0.626427	14.4183	0.647595	0.577629	22.2034	0.620293	26.8594	22.7485	0.74778
SPAC186.07c	5.57956	0.434283	0.686114	1.6607	0.463603	0.425577	6.57907	1.01507	0.446355	0.605728	15.759	0.574813	0.323988	18.898	0.529765	28.2034	28.0341	0.695558
SPAC186.08c	5.75276	0.497807	0.506614	1.93314	0.520386	0.443408	6.49948	1.30582	0.607629	0.619299	14.5469	0.816822	0.592993	17.9391	0.682652	28.8458	23.9054	0.805788
SPAC186.09	5.06218	0.552426	0.595208	2.68336	0.588716	0.461718	7.60157	1.44819	0.458281	0.523188	16.5203	0.551784	0.545581	17.3161	0.5068	27.4951	21.7445	0.717358
SPAC18B11.02c	0.419183	0.387404	0.700885	0.454649	0.359918	0.352823	0.47624	0.390796	0.480327	0.438607	0.326121	0.450789	0.376567	0.342474	0.490061	0.472307	0.366253	0.505196
SPAC18B11.03c	0.524079	0.462365	0.549286	0.427766	0.415041	0.500197	0.661265	0.412565	0.435671	0.434043	0.373747	0.454731	0.492369	0.512495	0.614503	0.444543	0.35294	0.576076
SPAC18B11.04	0.345253	0.496619	0.670399	0.484262	0.489886	0.548991	0.69849	0.554256	0.570987	0.430498	0.497185	0.495878	0.484212	0.603854	0.806007	0.446563	0.310804	0.719801
SPAC18B11.05	0.583761	0.489452	0.560536	0.481019	0.37504	0.519501	0.637534	0.505875	0.480674	0.473693	0.478843	0.649391	0.486352	0.585339	0.719802	0.552235	0.396849	0.641382
SPAC18B11.06	0.386745	0.387582	0.413457	0.485919	0.394946	0.384606	0.503537	0.398157	0.500573	0.442804	0.41567	0.448014	0.444605	0.398714	0.476126	0.425069	0.413101	0.544276
SPAC18B11.07c	0.590429	0.518098	0.399615	0.65295	0.322413	0.517607	0.653543	0.282457	0.49988	0.412875	0.433692	0.523769	0.297431	0.378141	0.572141	0.33397	0.483572	0.745068
SPAC18B11.08c	0.629808	0.512277	0.522057	0.527006	0.532339	0.719858	0.669105	0.652521	0.458261	0.386856	0.413322	0.428749	0.413283	0.559963	0.789701	0.576366	0.416171	1.01742
SPAC18B11.09c	0.62322	0.839688	0.403895	0.412294	0.518547	0.436819	0.530253	0.546976	0.727257	0.313417	0.592994	0.497478	0.631981	0.559728	0.498222	0.599356	0.353854	0.907524
SPAC18B11.10	0.37642	0.327159	0.46014	0.387923	0.358727	0.347981	0.442331	0.326807	0.345371	0.409282	0.330286	0.376638	0.338744	0.342567	0.501254	0.462277	0.493656	0.62628
SPAC18B11.11	0.616863	0.46562	0.473126	0.429393	0.415053	0.459946	0.502452	0.499164	0.449937	0.44687	0.41133	0.499549	0.438129	0.378475	0.562995	0.443097	0.446922	0.676153
SPAC18G6.01c	0.402644	0.473947	0.589671	0.536674	0.429426	0.606496	0.6138	0.390546	0.558482	0.443191	0.450603	0.581059	0.343055	0.424271	0.670976	0.431048	0.426618	0.700984
SPAC18G6.02c	0.657956	0.528411	0.549053	0.417619	0.341961	0.39701	0.508007	0.458523	0.417587	0.412377	0.410147	0.42561	0.433671	0.442668	0.63151	0.399095	0.395461	0.673022
SPAC18G6.03	0.498674	0.518184	0.394309	0.466967	0.456161	0.427358	0.641757	0.379023	0.391189	0.490502	0.508954	0.594784	0.391849	0.425482	0.600632	0.43836	0.330451	0.60132
SPAC18G6.04c	0.427832	0.427158	0.496585	0.443541	0.348104	0.399113	0.480499	0.36823	0.365233	0.430779	0.299178	0.468163	0.391909	0.411619	0.414099	0.355264	0.358819	0.484033
SPAC18G6.05c	0.404757	0.383543	0.485302	0.371392	0.336624	0.318397	0.37636	0.330346	0.370744	0.396272	0.307892	0.392339	0.353521	0.329857	0.433844	0.372869	0.330917	0.599932
SPAC18G6.06	0.333799	0.444312	0.35498	0.369211	0.337704	0.386428	0.548417	0.439564	0.472261	0.442121	0.400194	0.594945	0.561321	0.466073	0.45846	0.440756	0.288116	0.785502
SPAC18G6.07c	0.475011	0.361623	0.506111	0.401884	0.320405	0.4833	0.528318	0.497735	0.341775	0.468302	0.407007	0.431689	0.308979	0.381931	0.430571	0.437469	0.25752	0.597817
SPAC18G6.09c	0.491171	0.45678	0.549906	0.401369	0.413767	0.471423	0.457233	0.43212	0.367253	0.389134	0.519216	0.470884	0.446969	0.33582	0.586805	0.467264	0.433362	0.641061
SPAC18G6.10	0.345143	0.473529	0.481597	0.370768	0.385094	0.382593	0.418801	0.416469	0.435373	0.388352	0.303291	0.289527	0.433869	0.343618	0.507917	0.396597	0.295684	0.561195
SPAC18G6.11c	0.591379	0.542152	0.664822	0.538571	0.432096	0.414084	0.571368	0.513281	0.528136	0.460714	0.56514	0.523939	0.53458	0.51768	0.705929	0.384193	0.369899	0.752238
SPAC18G6.12c	0.31977	0.396644	0.530456	0.419505	0.389599	0.334839	0.578345	0.384566	0.359252	0.397822	0.383243	0.333482	0.382865	0.450662	0.511077	0.319364	0.338781	0.533122
SPAC18G6.13	0.303819	0.421873	0.410691	0.476633	0.386722	0.313833	0.523804	0.424771	0.434893	0.425586	0.389229	0.360091	0.328708	0.426628	0.419445	0.321316	0.344615	0.495358
SPAC18G6.14c	0.596289	0.351357	0.688066	0.39359	0.345635	0.294383	0.381738	0.391286	0.39024	0.368914	0.43136	0.371371	0.407111	0.250057	0.437396	0.379237	0.382774	0.433133
SPAC18G6.15	0.488039	0.479216	0.407653	0.455176	0.39804	0.502016	0.449516	0.492468	0.450386	0.48692	0.458796	0.5071	0.279346	0.486024	0.57164	0.483105	0.358168	0.658157
SPAC1952.01	0.452901	0.551992	0.452208	0.45126	0.420005	0.486131	0.590488	0.462299	0.329181	0.372654	0.452928	0.4059	0.404486	0.370626	0.599531	0.376294	0.383792	0.66222
SPAC1952.02	0.515105	0.354611	0.436394	0.454172	0.373935	0.513314	0.58401	0.509761	0.424135	0.635573	0.329612	0.91559	0.535306	0.423903	0.719848	0.33455	0.328427	0.624636
SPAC1952.03	0.614017	0.578546	0.375534	0.446787	0.387745	0.375099	0.538125	0.429273	0.45116	0.410811	0.373339	0.368585	0.545631	0.49462	0.652733	0.357198	0.388296	0.577181
SPAC1952.04c	0.449253	0.548097	0.552807	0.457147	0.359442	0.375087	0.382085	0.416064	0.263103	0.38141	0.432326	0.585212	0.378768	0.442193	0.55122	0.591965	0.239803	0.341648
SPAC1952.05	0.447017	0.467705	0.511323	0.391271	0.385781	0.445205	0.486378	0.410519	0.441028	0.443719	0.418178	0.369934	0.39541	0.394758	0.55785	0.39863	0.427549	0.612541
SPAC1952.06c	0.41716	0.499098	0.440153	0.413947	0.385195	0.490665	0.452792	0.421725	0.420387	0.498498	0.408744	0.403906	0.347819	0.362667	0.499811	0.378115	0.356385	0.526919
SPAC1952.07	0.332092	0.368818	0.507596	0.439913	0.380273	0.399647	0.485128	0.43239	0.302645	0.415909	0.383921	0.525398	0.412594	0.409979	0.443804	0.407315	0.372272	0.68851
SPAC1952.08c	0.356686	0.354806	0.506485	0.451396	0.374234	0.410224	0.491946	0.427799	0.351727	0.418612	0.402938	0.524306	0.409074	0.396409	0.496813	0.40857	0.358722	0.617535
SPAC1952.09c	0.432573	0.423468	0.423809	0.382232	0.355857	0.352108	0.475142	0.38537	0.334528	0.43738	0.379062	0.355315	0.419453	0.410611	0.45105	0.400915	0.337307	0.540329
SPAC1952.10c	0.495824	0.534638	0.463526	0.477398	0.353011	0.409714	0.490222	0.390981	0.444632	0.411643	0.378175	0.428213	0.417378	0.416849	0.527693	0.425254	0.407651	0.607969
SPAC1952.11c	0.352326	0.443353	0.493589	0.329838	0.323683	0.386062	0.3886	0.313731	0.300944	0.287239	0.320981	0.327245	0.347025	0.308596	0.378302	0.327552	0.334967	0.521104
SPAC1952.12c	0.536404	0.371478	0.82244	0.398631	0.289535	0.385801	0.484181	0.443955	0.255777	0.484717	0.374361	0.332769	0.539862	0.369944	0.463999	0.421295	0.48798	0.599235
SPAC1952.13	0.471663	0.460101	0.409247	0.355124	0.335284	0.333187	0.383625	0.320858	0.353176	0.364388	0.29234	0.410843	0.290413	0.360404	0.400897	0.422832	0.373451	0.630956
SPAC1952.14c	0.574594	0.470308	0.426665	0.443773	0.618868	0.725033	0.503532	0.622752	0.602744	0.534087	0.449387	0.618853	0.489608	0.465224	0.854869	0.480144	0.464786	0.745319
SPAC1952.15c	0.580463	0.44604	0.455277	0.417827	0.410401	0.43763	0.506996	0.452823	0.412185	0.460445	0.421826	0.414668	0.432905	0.42609	0.483188	0.365419	0.333502	0.68184
SPAC1952.16	0.526739	0.446026	0.460432	0.39288	0.383616	0.451512	0.523145	0.444498	0.455877	0.489109	0.438481	0.401718	0.385214	0.458632	0.524302	0.338211	0.337085	0.612549
SPAC1952.17c	0.486142	0.553223	0.640831	0.432604	0.416248	0.524435	0.604951	0.452555	0.498179	0.396042	0.374916	0.364505	0.406879	0.321028	0.53847	0.355578	0.314144	0.600376
SPAC19A8.01c	0.384034	0.468171	0.545931	0.394871	0.33748	0.352829	0.456982	0.416411	0.385389	0.404158	0.353825	0.339555	0.431577	0.373839	0.569698	0.401265	0.347962	0.58929
SPAC19A8.02	0.445817	0.456567	0.504278	0.41787	0.333776	0.32413	0.452007	0.341146	0.329326	0.349719	0.343119	0.412981	0.378957	0.358592	0.485527	0.347757	0.354035	0.566602
SPAC19A8.03	0.478298	0.44429	0.483824	0.374193	0.337068	0.335404	0.506775	0.379755	0.373012	0.431683	0.321855	0.41087	0.322514	0.338658	0.498904	0.34807	0.357539	0.543812
SPAC19A8.04	0.420683	0.463956	0.437627	0.415901	0.31619	0.385221	0.484565	0.34421	0.354852	0.443109	0.413942	0.307695	0.302931	0.3757	0.438843	0.551836	0.396065	0.629869
SPAC19A8.05c	0.38419	0.445262	0.585001	0.385069	0.40386	0.397405	0.432253	0.437385	0.390573	0.48433	0.3712	0.472167	0.493678	0.364866	0.556594	0.44278	0.294576	0.549532
SPAC19A8.06	0.392688	0.47566	0.430572	0.387957	0.361475	0.349198	0.457504	0.384622	0.31455	0.424487	0.290607	0.262079	0.271999	0.182627	0.40293	0.369899	0.391333	0.455893
SPAC19A8.07c	0.475555	0.347687	0.5286	0.332085	0.272221	0.317348	0.441519	0.289589	0.335501	0.493081	0.369149	0.437842	0.427924	0.369884	0.486222	0.43261	0.358103	0.503282
SPAC19A8.08	0.398762	0.452643	0.564556	0.412975	0.392951	0.429484	0.452163	0.401765	0.391469	0.454067	0.383169	0.462354	0.428163	0.331121	0.543246	0.408384	0.392768	0.552952
SPAC19A8.09	0.863835	0.65299	0.319314	0.620203	0.4315	0.683261	0.652456	0.745455	0.657575	0.575648	0.666309	0.597621	0.686255	0.767351	0.64037	0.442715	0.356746	0.673279
SPAC19A8.10	0.488813	0.480631	0.50919	0.437289	0.442367	0.424212	0.581155	0.373258	0.403002	0.46204	0.407787	0.394351	0.439952	0.446092	0.567987	0.397863	0.400581	0.721288
SPAC19A8.11c	0.519252	0.456748	0.555872	0.39846	0.406559	0.427016	0.538657	0.386937	0.466065	0.474331	0.368165	0.421347	0.428231	0.430452	0.515817	0.42673	0.349055	0.655347
SPAC19A8.12	0.524005	0.437808	0.595881	0.37797	0.370793	0.418097	0.499632	0.390023	0.511786	0.471042	0.346541	0.438898	0.405632	0.396633	0.482253	0.436577	0.314191	0.60072
SPAC19A8.13	0.353102	0.521732	0.635104	0.388952	0.293793	0.365069	0.396658	0.280813	0.294588	0.434535	0.290034	0.438567	0.362828	0.361873	0.395286	0.324766	0.281	0.543015
SPAC19A8.14	0.371546	0.309175	0.480202	0.362761	0.337437	0.279216	0.470482	0.347239	0.49421	0.289989	0.322429	0.359022	0.303761	0.413859	0.503333	0.399542	0.373556	0.574132
SPAC19A8.15	0.402956	0.407846	0.416312	0.40442	0.344146	0.341063	0.412324	0.34152	0.453145	0.409876	0.312149	0.404524	0.394351	0.29616	0.42596	0.366568	0.388897	0.550558
SPAC19A8.16	0.70635	0.552065	1.15406	0.377068	0.258907	0.236949	0.303308	0.33896	0.452039	0.362804	0.38806	0.839867	0.319538	0.660527	0.409566	0.333308	0.472208	1.00958
SPAC19B12.01	0.313176	0.454348	0.572874	0.394409	0.35736	0.359569	0.345414	0.351511	0.43906	0.421051	0.305836	0.375475	0.422024	0.295263	0.497353	0.380801	0.426084	0.57295
SPAC19B12.02c	0.42941	0.451301	0.53653	0.415732	0.319416	0.335885	0.56497	0.392596	0.462857	0.424665	0.356485	0.40428	0.452232	0.467548	0.563542	0.55587	0.474876	0.693386
SPAC19B12.03	0.459128	0.42499	0.534648	0.424916	0.369596	0.431914	0.496281	0.42639	0.44408	0.404151	0.42753	0.501414	0.416922	0.420095	0.573908	0.490629	0.373764	0.696562
SPAC19B12.04	0.66063	0.792263	1.0385	0.441906	0.55593	0.864098	0.97501	0.569388	0.349391	0.400495	0.484697	0.276345	0.718559	0.653392	1.12037	0.590321	0.652475	0.775859
SPAC19B12.05c	0.547127	0.350917	0.481066	0.392887	0.38647	0.408937	0.510533	0.392588	0.390177	0.502454	0.432657	0.480026	0.387417	0.403865	0.518382	0.448916	0.354879	0.671991
SPAC19B12.06c	0.334943	0.279734	0.691031	0.578395	0.429314	0.426967	0.504659	0.407914	0.570413	0.425333	0.432753	0.483637	0.471297	0.528166	0.786315	0.336516	0.323746	0.745984
SPAC19B12.07c	0.474663	0.524604	0.540953	0.461803	0.441885	0.450871	0.621995	0.513166	0.652292	0.632684	0.43857	0.399469	0.579438	0.396852	0.805483	0.367288	0.339589	0.690457
SPAC19B12.08	0.605607	0.477832	0.533829	0.444762	0.416209	0.411611	0.684934	0.567162	0.495612	0.502423	0.491193	0.526906	0.508685	0.579297	0.57922	0.444789	0.503834	0.706454
SPAC19B12.09	0.733694	0.800527	0.823272	0.794259	0.527685	0.692022	1.00381	0.730058	0.661896	0.64691	0.94691	0.561319	0.792324	0.81169	0.825752	0.553045	0.515933	0.947412
SPAC19B12.10	0.498499	0.467377	0.587534	0.453044	0.424572	0.384542	0.562265	0.427862	0.463475	0.46275	0.399348	0.527839	0.44849	0.384922	0.501949	0.364167	0.4056	0.645343
SPAC19B12.11c	0.473155	0.554545	0.715605	0.45364	0.467618	0.517909	0.51785	0.408763	0.446968	0.363129	0.452678	0.551931	0.375724	0.388723	0.531886	0.485023	0.441471	0.661949
SPAC19B12.12c	0.445093	0.562358	0.522169	0.449159	0.485567	0.486433	0.735755	0.433858	0.58546	0.442661	0.359466	0.347315	0.440225	0.532545	0.573096	0.419832	0.318197	0.643143
SPAC19B12.13	0.495154	0.373649	0.530055	0.334549	0.360779	0.349346	0.483347	0.408113	0.370431	0.444647	0.340561	0.416419	0.352304	0.450016	0.514529	0.372257	0.34434	0.609807
SPAC19D5.01	0.440434	0.402693	0.592053	0.36201	0.331036	0.408319	0.426044	0.366083	0.434261	0.425619	0.42596	0.394318	0.335532	0.341005	0.430343	0.359542	0.323464	0.538829
SPAC19D5.02c	0.427037	0.383837	0.605637	0.441656	0.436027	0.44787	0.649605	0.502742	0.50535	0.490427	0.481097	0.472161	0.520888	0.610121	0.711257	0.448142	0.420932	0.613192
SPAC19D5.03	0.441785	0.541101	0.387261	0.371775	0.419954	0.445839	0.538433	0.413618	0.485711	0.477076	0.417138	0.382694	0.432318	0.294485	0.599218	0.45889	0.40073	0.594169
SPAC19D5.04	0.474223	0.497545	0.524783	0.401468	0.370227	0.371885	0.475421	0.392019	0.415081	0.44967	0.370313	0.466687	0.435747	0.352711	0.539746	0.402979	0.339153	0.617745
SPAC19D5.05c	0.35938	0.582445	0.637278	0.437523	0.453941	0.529205	0.499915	0.349859	0.497778	0.440675	0.376318	0.638911	0.461422	0.523521	0.583312	0.512547	0.399778	0.540521
SPAC19D5.06c	0.393435	0.394109	0.510616	0.372487	0.343457	0.337663	0.449202	0.342981	0.376958	0.364928	0.358981	0.461809	0.31424	0.392543	0.415461	0.323613	0.370145	0.465129
SPAC19D5.07	0.351557	0.388286	0.553958	0.401	0.362484	0.355582	0.400611	0.353246	0.321304	0.355536	0.320586	0.410933	0.325286	0.318192	0.381759	0.360151	0.323796	0.488917
SPAC19D5.09c	0.465331	0.617554	0.464157	0.415552	0.435932	0.528639	0.583162	0.427544	0.473462	0.387411	0.42717	0.449674	0.559782	0.440259	0.589266	0.413077	0.387007	0.569506
SPAC19D5.10c	0.907531	0.678147	0.903757	0.809231	0.543303	0.400306	0.894968	0.334477	0.460961	0.312826	0.376462	0.320446	0.598586	0.185872	0.612524	0.418669	0.239042	0.50141
SPAC19D5.11c	0.547256	0.58664	0.521933	0.523233	0.456515	0.685286	0.765016	0.357905	0.333691	0.641031	0.480498	0.345162	0.347072	0.531098	0.613792	0.350105	0.564578	0.625747
SPAC19E9.01c	0.460621	0.480227	0.480708	0.463776	0.375906	0.518872	0.489966	0.488035	0.577959	0.520335	0.341388	0.459994	0.501515	0.412861	0.655446	0.423932	0.434111	0.710293
SPAC19E9.02	0.410748	0.448556	0.423228	0.381346	0.352998	0.366321	0.407881	0.374092	0.368574	0.413527	0.346491	0.470177	0.321236	0.335056	0.441367	0.448318	0.35601	0.531195
SPAC19E9.03	0.466687	0.554249	0.444687	0.429323	0.389567	0.365942	0.532168	0.414966	0.383081	0.426063	0.353353	0.354973	0.464032	0.403963	0.557728	0.445655	0.379756	0.725379
SPAC19G12.01c	0.50456	0.467036	0.49163	0.399812	0.446691	0.441661	0.575688	0.432281	0.469389	0.464574	0.410343	0.480022	0.54758	0.415894	0.558301	0.367377	0.355222	0.59238
SPAC19G12.02c	0.449838	0.384803	0.50097	0.445335	0.36508	0.369166	0.400424	0.347796	0.364868	0.349559	0.352741	0.404307	0.436886	0.395255	0.519667	0.366731	0.41679	0.582614
SPAC19G12.03	0.525526	0.402755	0.426193	0.421613	0.358386	0.363057	0.392302	0.316632	0.337529	0.350351	0.314759	0.38275	0.324212	0.428072	0.422336	0.317696	0.410121	0.507299
SPAC19G12.04	0.384082	0.503695	0.592538	0.471763	0.408464	0.47723	0.529596	0.429142	0.519888	0.483433	0.417777	0.504672	0.413011	0.403811	0.562829	0.40479	0.375544	0.481469
SPAC19G12.05	0.429	0.514359	0.628425	0.469388	0.322275	0.388808	0.497613	0.394749	0.319449	0.300681	0.464115	0.440419	0.415617	0.389685	0.540797	0.437681	0.266845	0.641861
SPAC19G12.06c	0.411323	0.423383	0.485009	0.556834	0.385658	0.483198	0.539459	0.495336	0.532739	0.494292	0.38913	0.42875	0.496557	0.389187	0.705529	0.505269	0.446935	0.680905
SPAC19G12.07c	0.425819	0.461125	0.585332	0.411627	0.30376	0.368819	0.421511	0.390347	0.35558	0.338418	0.312655	0.320389	0.38376	0.364737	0.441215	0.349746	0.334083	0.524619
SPAC19G12.08	0.47957	0.462225	0.441306	0.475486	0.385741	0.392308	0.404481	0.389905	0.298967	0.395018	0.362941	0.48206	0.409518	0.40022	0.598338	0.475344	0.281213	0.550378
SPAC19G12.09	0.559437	0.379479	0.536121	0.524979	0.376611	0.436196	0.430159	0.360798	0.507229	0.356167	0.314241	0.577217	0.305118	0.527165	0.495892	0.415239	0.39047	0.467923
SPAC19G12.10c	0.346136	0.390017	0.481039	0.330825	0.300106	0.29962	0.314451	0.270048	0.246842	0.347417	0.383064	0.31646	0.314028	0.284572	0.381665	0.508659	0.305202	0.511391
SPAC19G12.11	0.458338	0.346892	0.623448	0.420267	0.42792	0.40619	0.515376	0.424767	0.340779	0.318286	0.362461	0.350506	0.335842	0.30732	0.379402	0.344025	0.453143	0.500742
SPAC19G12.12	0.49635	0.579041	0.58697	0.37723	0.392984	0.495074	0.586623	0.426936	0.496165	0.438186	0.438247	0.497682	0.563565	0.530145	0.488283	0.432754	0.329666	0.636412
SPAC19G12.13c	0.498318	0.52425	0.511656	0.39379	0.443942	0.52765	0.579272	0.456985	0.545064	0.437563	0.426132	0.506572	0.476516	0.555422	0.512494	0.424072	0.313589	0.662546
SPAC19G12.14	0.44578	0.505842	0.536401	0.401987	0.366487	0.32024	0.423313	0.32136	0.368469	0.443037	0.393993	0.452006	0.301458	0.386525	0.433397	0.467379	0.341816	0.59668
SPAC19G12.15c	0.46331	0.450183	0.463796	0.331651	0.340392	0.343953	0.365871	0.339878	0.331439	0.410917	0.364233	0.472529	0.407726	0.261716	0.416	0.369443	0.364551	0.564263
SPAC19G12.16c	0.437537	0.482841	0.560984	0.359116	0.336093	0.340996	0.375018	0.340541	0.379048	0.364773	0.312609	0.420227	0.397761	0.317036	0.524673	0.469626	0.292858	0.607434
SPAC19G12.17	0.397538	0.357716	0.359641	0.535135	0.468015	0.476002	0.448571	0.521985	0.565621	0.49701	0.427136	0.293597	0.414375	0.318271	0.638588	0.394924	0.355703	0.643569
SPAC1A6.01c	0.39021	0.462776	0.428164	0.376602	0.382014	0.414042	0.437972	0.455847	0.446559	0.432287	0.407955	0.391192	0.380874	0.429005	0.491217	0.404373	0.352534	0.520177
SPAC1A6.02	0.378249	0.520424	0.367043	0.450626	0.400308	0.394302	0.387639	0.443776	0.450024	0.534994	0.409767	0.463234	0.388955	0.461619	0.522875	0.554382	0.341835	0.494386
SPAC1A6.03c	0.334183	0.325643	0.396696	0.338077	0.29741	0.321442	0.375528	0.376227	0.321786	0.371412	0.405278	0.321913	0.350474	0.309076	0.432212	0.520522	0.300464	0.53878
SPAC1A6.04c	0.455079	0.583262	0.706479	0.433932	0.393347	0.399475	0.439871	0.355689	0.29883	0.437362	0.374415	0.433747	0.355358	0.436821	0.495206	0.4408	0.436977	0.565557
SPAC1A6.05c	0.433289	0.461068	0.500157	0.408738	0.394962	0.451855	0.438047	0.372467	0.473737	0.314156	0.370039	0.440259	0.288499	0.425755	0.471319	0.410622	0.346834	0.530449
SPAC1A6.06c	0.580036	0.523211	0.64426	0.584943	0.506836	0.526377	0.721491	0.575458	0.612582	0.466636	0.494862	0.48134	0.418305	0.559966	0.807899	0.406709	0.549905	0.75684
SPAC1A6.07	0.459973	0.361299	0.48186	0.299884	0.293533	0.309188	0.352283	0.403846	0.323858	0.433345	0.343044	0.362923	0.338456	0.354586	0.405899	0.431439	0.288074	0.571322
SPAC1A6.08c	0.452112	0.560679	0.618059	0.46316	0.335775	0.46471	0.600732	0.443839	0.51957	0.565291	0.387929	0.412259	0.443533	0.488754	0.551944	0.377835	0.384604	0.612358
SPAC1A6.09c	0.488036	0.493286	0.55841	0.438357	0.430828	0.466758	0.53455	0.470813	0.459141	0.531416	0.5148	0.577676	0.348747	0.465762	0.609559	0.426725	0.266317	0.74858
SPAC1A6.10	0.468542	0.261948	0.437928	0.441567	0.338353	0.274533	0.370295	0.302197	0.449665	0.499599	0.272558	0.332383	0.418014	0.33129	0.413946	0.404753	0.35676	0.506663
SPAC1A6.11	0.578952	0.487353	0.610307	0.573295	0.415417	0.462945	0.669626	0.412728	0.43018	0.510727	0.620663	0.412905	0.498409	0.485068	0.504717	0.390698	0.481047	0.479603
SPAC1B1.01	0.351366	0.367766	0.416362	0.342754	0.288265	0.309185	0.29202	0.251463	0.234726	0.321592	0.202651	0.37866	0.259334	0.261187	0.345148	0.378933	0.316189	0.401033
SPAC1B1.02c	0.451826	0.437957	0.587054	0.35582	0.356268	0.421275	0.37842	0.425641	0.363286	0.434456	0.344403	0.467793	0.426946	0.323873	0.468494	0.380827	0.323546	0.572383
SPAC1B1.03c	0.510372	0.428397	0.478906	0.392958	0.323533	0.267485	0.400545	0.30639	0.347932	0.397102	0.304378	0.34249	0.363004	0.308433	0.431474	0.350071	0.362745	0.466479
SPAC1B1.04c	0.455495	0.466741	0.531039	0.432131	0.409504	0.360052	0.50549	0.436355	0.413721	0.436385	0.389092	0.422911	0.418807	0.40314	0.49875	0.519948	0.451785	0.696906
SPAC1B2.02c	0.598621	0.399237	0.421325	0.39212	0.365603	0.355575	0.399582	0.353513	0.28218	0.274369	0.427707	0.427298	0.353276	0.413068	0.417437	0.445351	0.293205	0.635071
SPAC1B2.03c	0.435843	0.420397	0.437363	0.412777	0.339201	0.379041	0.379023	0.401471	0.459382	0.440552	0.418009	0.382221	0.43975	0.40445	0.609473	0.471456	0.438237	0.640932
SPAC1B2.04	0.421516	0.455389	0.604406	0.445271	0.413102	0.417422	0.647788	0.359874	0.48008	0.452616	0.353892	0.598351	0.394691	0.516536	0.625035	0.389617	0.330067	0.702083
SPAC1B2.05	0.507693	0.364727	0.468649	0.363492	0.326546	0.371178	0.442799	0.375426	0.412872	0.398978	0.383661	0.444732	0.417051	0.390684	0.504423	0.427792	0.391407	0.573842
SPAC1B2.06	0.718652	0.793747	0.875119	0.787928	0.572306	0.472492	0.766597	0.65057	0.591582	0.502335	0.440999	0.802086	0.539785	0.484632	0.727285	0.595418	0.661081	0.658717
SPAC1B3.01c	0.3876	0.432379	0.441639	0.44323	0.426069	0.401115	0.451215	0.401566	0.462262	0.454552	0.502315	0.388532	0.435936	0.410433	0.579607	0.427912	0.402298	0.563188
SPAC1B3.02c	0.469382	0.436742	0.507812	0.424414	0.320238	0.457451	0.486271	0.437821	0.367983	0.422014	0.416534	0.558141	0.549229	0.557867	0.535319	0.352328	0.335039	0.6081
SPAC1B3.03c	0.482036	0.387711	0.480369	0.500264	0.333966	0.320439	0.49161	0.421294	0.457596	0.39276	0.307238	0.392115	0.333605	0.355609	0.459953	0.515126	0.362021	0.631895
SPAC1B3.04c	0.420918	0.446059	0.43655	0.464906	0.355564	0.374245	0.549215	0.405136	0.439342	0.503107	0.410609	0.434035	0.38048	0.366827	0.562702	0.461949	0.391987	0.531041
SPAC1B3.05	0.605554	0.435377	0.681672	0.410284	0.399426	0.337269	0.458642	0.420393	0.450742	0.447718	0.308446	0.489355	0.398186	0.375992	0.532669	0.4242	0.397289	0.5736
SPAC1B3.06c	0.471066	0.422965	0.600349	0.483854	0.399836	0.520291	0.49906	0.384278	0.429055	0.411794	0.33819	0.518413	0.436452	0.380104	0.793613	0.459107	0.372332	0.578197
SPAC1B3.07c	0.495791	0.594342	0.589381	0.463178	0.349972	0.49924	0.512157	0.485342	0.429651	0.431368	0.493914	0.404243	0.499856	0.510149	0.535043	0.433407	0.29689	0.589897
SPAC1B3.08	0.527582	0.540677	0.524218	0.487632	0.311453	0.38103	0.561723	0.445574	0.33264	0.475257	0.384278	0.472157	0.390493	0.307918	0.420024	0.515623	0.41395	0.640268
SPAC1B3.09c	0.598414	0.495298	0.525394	0.400901	0.445802	0.442109	0.567957	0.482856	0.46822	0.523301	0.390752	0.490707	0.434384	0.520051	0.606624	0.429341	0.364932	0.73677
SPAC1B3.10c	0.596863	0.539424	0.461708	0.39341	0.359959	0.348939	0.522785	0.344901	0.401334	0.478448	0.46587	0.454654	0.355737	0.366886	0.52633	0.405766	0.420278	0.60014
SPAC1B3.11c	0.459805	0.449517	0.487846	0.401567	0.401824	0.427943	0.601209	0.392741	0.436843	0.489695	0.361854	0.320239	0.364368	0.348173	0.555704	0.388337	0.37065	0.627081
SPAC1B3.12c	0.592086	0.47001	0.709482	0.499896	0.4214	0.33992	0.554432	0.486271	0.39569	0.405544	0.312531	0.391954	0.570928	0.586056	0.469137	0.469851	0.348477	0.709229
SPAC1B3.13	0.497298	0.455511	0.645223	0.397114	0.384399	0.329612	0.480712	0.411503	0.461759	0.405322	0.356265	0.317488	0.417773	0.449503	0.553624	0.436113	0.321916	0.538105
SPAC1B3.14	0.505171	0.476971	0.528701	0.511415	0.34	0.439112	0.49267	0.54445	0.361229	0.511245	0.362753	0.327166	0.42403	0.495755	0.751947	0.504361	0.338849	0.670704
SPAC1B3.15c	0.398986	0.378316	0.572689	0.418779	0.342918	0.336504	0.467033	0.369719	0.411914	0.369628	0.377154	0.439449	0.373676	0.355034	0.634341	0.418164	0.373981	0.602231
SPAC1B3.16c	0.507886	0.385433	0.508317	0.349744	0.383043	0.266915	0.291229	0.335009	0.332838	0.318757	0.27733	0.2841	0.283008	0.305782	0.450378	0.424415	0.348559	0.499698
SPAC1B3.17	0.491778	0.4692	0.524107	0.415869	0.342754	0.384774	0.419848	0.370328	0.361678	0.513108	0.280117	0.314482	0.310372	0.353945	0.453147	0.346518	0.286193	0.545767
SPAC1B3.18c	0.442935	0.531478	0.494816	0.373765	0.398534	0.405537	0.521804	0.373116	0.345936	0.38365	0.40281	0.320151	0.349545	0.270534	0.601457	0.370438	0.325606	0.60826
SPAC1B3.20	0.512991	0.411451	0.587809	0.332967	0.473215	0.568514	0.740723	0.45199	0.399422	0.498238	0.414691	0.258534	0.350244	0.30178	0.616958	0.413273	0.247005	0.612208
SPAC1B3.21	0.430872	0.812778	0.738834	0.604116	0.238233	0.276757	0.70329	0.444698	0.236357	0.229106	0.270944	0.256324	0.402804	0.230763	0.327967	0.172946	0.512394	0.513811
SPAC1B9.02c	0.370894	0.411132	0.493154	0.393923	0.375921	0.387188	0.41324	0.408361	0.387961	0.434554	0.353131	0.406384	0.441711	0.319478	0.551843	0.474846	0.309624	0.548652
SPAC1B9.03c	0.419676	0.562678	0.501668	0.478454	0.351349	0.35462	0.500306	0.389884	0.593705	0.483354	0.314523	0.477289	0.433243	0.347415	0.458152	0.373579	0.316637	0.64866
SPAC1D4.01	0.447178	0.558794	0.45336	0.388835	0.388277	0.437525	0.458715	0.421311	0.330153	0.375805	0.394338	0.426572	0.373102	0.320347	0.532705	0.440845	0.395403	0.567612
SPAC1D4.02c	0.432428	0.490189	0.451108	0.379378	0.384779	0.449317	0.48554	0.438844	0.314203	0.39576	0.372253	0.413972	0.362031	0.300412	0.492806	0.408844	0.369799	0.558437
SPAC1D4.03c	0.40826	0.476246	0.588308	0.405589	0.407892	0.317746	0.472066	0.380965	0.365099	0.46853	0.314317	0.568132	0.366055	0.34962	0.472572	0.411104	0.293827	0.503434
SPAC1D4.04	0.466951	0.418595	0.502044	0.384514	0.320263	0.327843	0.387371	0.334439	0.306098	0.430076	0.360133	0.399853	0.392607	0.442852	0.463078	0.366226	0.34754	0.546357
SPAC1D4.05c	0.552821	0.392032	0.478184	0.394516	0.369262	0.355921	0.436162	0.36612	0.385248	0.40927	0.385529	0.427952	0.414484	0.436044	0.495349	0.357395	0.399303	0.564512
SPAC1D4.06c	0.442068	0.489097	0.430389	0.33561	0.398406	0.482414	0.571946	0.498238	0.477713	0.447458	0.44575	0.340892	0.376251	0.282406	0.571085	0.35587	0.294674	0.600961
SPAC1D4.07c	1.34946	0.850921	0.733417	0.66704	0.608861	0.821473	0.883454	1.03128	0.902737	0.50256	0.722742	0.458664	0.602407	0.69794	0.920056	0.372756	0.485571	0.816896
SPAC1D4.08	0.491149	0.520752	0.335033	0.335584	0.391229	0.342943	0.477309	0.467644	0.57653	0.518662	0.40872	0.446753	0.389849	0.382524	0.642311	0.489562	0.386873	0.708325
SPAC1D4.09c	0.509392	0.421532	0.746539	0.46595	0.456926	0.521796	0.542831	0.390981	0.483229	0.459193	0.512991	0.351627	0.356687	0.434307	0.603974	0.433507	0.461229	0.698704
SPAC1D4.10	0.486705	0.428036	0.564674	0.422044	0.380649	0.486203	0.548195	0.505783	0.38777	0.419742	0.385666	0.408136	0.40629	0.357877	0.501421	0.342941	0.374325	0.6143
SPAC1D4.11c	0.458921	0.473123	0.472118	0.377308	0.295462	0.343985	0.44043	0.380646	0.368195	0.411061	0.331801	0.409119	0.35358	0.325098	0.519568	0.403946	0.324761	0.600862
SPAC1D4.12	0.442897	0.480021	0.623604	0.405581	0.361692	0.387867	0.468656	0.354853	0.329314	0.424786	0.448483	0.391154	0.374177	0.369101	0.548435	0.458905	0.359634	0.592241
SPAC1D4.13	0.380391	0.46688	0.475506	0.425163	0.340805	0.469697	0.63186	0.43487	0.453941	0.397012	0.333727	0.411102	0.499484	0.410146	0.547875	0.399469	0.335257	0.583251
SPAC1D4.14	0.48598	0.495475	0.467362	0.391513	0.337055	0.381136	0.479839	0.404114	0.389026	0.382301	0.339084	0.429054	0.380376	0.3647	0.536144	0.348753	0.324028	0.620055
SPAC1F12.02c	0.817884	1.09735	1.0563	0.676013	0.59791	0.564799	0.673746	0.540731	0.447039	0.539409	0.785904	0.689469	0.732802	0.587073	0.955251	0.822097	0.532393	0.890192
SPAC1F12.03c	2.66467	1.5	0.912409	1.08421	1.17002	3.17912	1.14792	1.83834	0.819699	1.40788	1.21001	1.30922	1.58638	0.727811	1.85486	1.15858	1.27058	1.48648
SPAC1F12.04c	0.408345	0.642635	0.417719	0.482067	0.476433	0.488803	0.709605	0.404462	0.469638	0.490757	0.498958	0.545632	0.60283	0.644819	0.620017	0.595377	0.57208	0.693212
SPAC1F12.05	0.810896	0.575233	0.689762	0.535165	0.573732	0.660029	0.597327	0.57921	0.567422	0.595762	0.66579	0.761082	0.74639	0.722959	0.776495	0.637382	0.713671	0.901928
SPAC1F12.06c	0.803115	0.554341	0.645059	0.514094	0.538502	0.62971	0.555815	0.521012	0.542361	0.571644	0.645108	0.71955	0.76794	0.710381	0.758399	0.630268	0.690043	0.890593
SPAC1F12.07	0.626675	0.606975	0.68437	0.526285	0.472378	0.523014	0.549756	0.508406	0.489714	0.516821	0.541272	0.650516	0.591551	0.535596	0.644944	0.696919	0.565395	0.866831
SPAC1F12.08	0.770642	0.531634	0.613332	0.519998	0.523106	0.619478	0.767486	0.482388	0.623446	0.64993	0.531103	0.582653	0.604303	0.571008	0.73748	0.521556	0.633427	0.924268
SPAC1F12.09	0.538915	0.851512	0.455432	0.426935	0.563684	0.476712	0.771117	0.598228	0.506902	0.643438	0.518165	0.620433	0.479249	0.616542	0.855026	0.653963	0.567669	0.736681
SPAC1F12.10c	0.952486	0.88487	0.6518	0.760776	0.638669	0.561182	1.14096	0.759142	0.696892	0.610945	0.627708	0.967421	0.84781	0.693879	0.968603	0.743926	0.993718	1.10737
SPAC1F3.01	0.350452	0.482923	0.492866	0.421594	0.374996	0.34296	0.520108	0.372525	0.438767	0.416414	0.464673	0.519617	0.483798	0.293253	0.546169	0.340303	0.387707	0.581476
SPAC1F3.02c	0.464642	0.370785	0.490362	0.387771	0.391855	0.376233	0.413951	0.399238	0.39995	0.43867	0.371739	0.422413	0.364262	0.365632	0.477661	0.353237	0.35937	0.645811
SPAC1F3.03	0.443678	0.424484	0.566854	0.369222	0.365481	0.35491	0.422822	0.345834	0.401621	0.388814	0.306946	0.43458	0.315779	0.356601	0.45206	0.368135	0.369642	0.559257
SPAC1F3.04c	0.358269	0.489098	0.680784	0.372264	0.336136	0.341491	0.490263	0.37669	0.447534	0.349102	0.269307	0.413422	0.290981	0.403419	0.488646	0.406509	0.331621	0.61594
SPAC1F3.05	0.484957	0.508323	0.420689	0.377179	0.340289	0.361618	0.457948	0.330842	0.267697	0.37803	0.318035	0.363231	0.303912	0.431777	0.452311	0.36374	0.308592	0.518219
SPAC1F3.06c	0.494057	0.452592	0.445841	0.399789	0.361286	0.375987	0.432215	0.388872	0.376251	0.402574	0.376629	0.377677	0.374182	0.412131	0.510406	0.422296	0.331562	0.575298
SPAC1F3.07c	0.427917	0.366062	0.537063	0.368852	0.376361	0.32332	0.378632	0.328493	0.470055	0.419303	0.463277	0.376178	0.296437	0.31182	0.426435	0.39772	0.348858	0.680361
SPAC1F3.08c	0.553953	0.983924	1.11057	0.37166	0.270422	0.602564	0.407104	0.949873	0.765159	0.753142	0.929548	0.616415	0.778285	0.584008	0.981314	1.01277	0.932028	0.986456
SPAC1F3.09	0.436186	0.464205	0.564753	0.442148	0.346684	0.375777	0.47822	0.372103	0.423171	0.410837	0.405663	0.469146	0.410564	0.370841	0.435535	0.392957	0.355405	0.620425
SPAC1F3.10c	0.414972	0.393797	0.500824	0.400342	0.364341	0.352949	0.453009	0.329971	0.381975	0.408288	0.323322	0.421465	0.369939	0.363771	0.434484	0.425501	0.354818	0.568029
SPAC1F5.02	0.505149	0.498971	0.572889	0.377743	0.350986	0.293621	0.520385	0.416005	0.349483	0.448945	0.442872	0.40495	0.431483	0.396413	0.520665	0.399703	0.395691	0.621806
SPAC1F5.03c	0.405816	0.532231	0.518907	0.402983	0.381344	0.421915	0.467122	0.40196	0.376434	0.472034	0.450681	0.304486	0.470267	0.353748	0.563787	0.346471	0.3788	0.587167
SPAC1F5.04c	0.494912	0.419582	0.530825	0.399818	0.347977	0.416003	0.422599	0.374262	0.364882	0.457082	0.388447	0.367511	0.412092	0.379883	0.513881	0.37528	0.362228	0.591299
SPAC1F5.05c	0.404204	0.479967	0.615537	0.42564	0.328318	0.324667	0.524871	0.451893	0.349137	0.329115	0.357029	0.431315	0.367312	0.406894	0.460659	0.530983	0.452918	0.620196
SPAC1F5.06	0.48557	0.419129	0.42799	0.386303	0.337487	0.358182	0.476615	0.330907	0.389708	0.4114	0.335976	0.375142	0.377241	0.342791	0.484404	0.375587	0.33519	0.521335
SPAC1F5.07c	0.46342	0.324898	0.46067	0.372949	0.369436	0.358048	0.503859	0.329062	0.455998	0.45088	0.353612	0.335302	0.376538	0.3558	0.555912	0.350429	0.340334	0.586028
SPAC1F5.08c	0.419144	0.311235	0.558444	0.43875	0.316235	0.360797	0.409795	0.382309	0.413231	0.446034	0.350371	0.460416	0.346495	0.288167	0.459161	0.366006	0.336797	0.57158
SPAC1F5.09c	0.436339	0.376044	0.569677	0.387514	0.323892	0.401877	0.49095	0.345462	0.348888	0.331719	0.330118	0.41636	0.393314	0.360923	0.528983	0.388206	0.362719	0.587383
SPAC1F5.10	0.407782	0.476929	0.376578	0.350064	0.316844	0.457561	0.447957	0.382182	0.406287	0.403071	0.470396	0.342839	0.48175	0.444814	0.56223	0.538088	0.333162	0.736782
SPAC1F5.11c	0.413443	0.43011	0.454323	0.383733	0.359529	0.361227	0.488768	0.399953	0.40756	0.430231	0.365614	0.425907	0.413488	0.401166	0.568618	0.360736	0.305932	0.598052
SPAC1F7.01c	0.429216	0.425939	0.511118	0.373032	0.35926	0.335231	0.381602	0.308811	0.320044	0.423285	0.314385	0.37747	0.354797	0.33361	0.458813	0.415396	0.320879	0.554233
SPAC1F7.02c	0.417248	0.463382	0.596019	0.463841	0.400806	0.381998	0.524479	0.440909	0.455465	0.553121	0.354025	0.438485	0.407284	0.428614	0.630525	0.459687	0.463605	0.682077
SPAC1F7.03	0.412629	0.403465	0.522255	0.483198	0.371216	0.407926	0.47269	0.415727	0.354477	0.419089	0.379802	0.404571	0.364766	0.354529	0.526681	0.398438	0.375593	0.553726
SPAC1F7.04	0.399643	0.387825	0.497245	0.421797	0.350039	0.501339	0.530533	0.379467	0.373589	0.401328	0.331934	0.430011	0.360089	0.45213	0.57334	0.556158	0.326346	0.610436
SPAC1F7.05	0.37036	0.398348	0.419646	0.413353	0.323949	0.310556	0.393134	0.278684	0.30771	0.327237	0.272588	0.385146	0.262751	0.30393	0.348339	0.394634	0.25912	0.49016
SPAC1F7.06	0.646241	0.574737	0.616164	0.470378	0.393108	0.454853	0.58805	0.496576	0.434967	0.55795	0.429299	0.459295	0.406634	0.500462	0.557834	0.381761	0.471796	0.57782
SPAC1F7.07c	0.467638	0.339152	0.496627	0.329525	0.267718	0.291601	0.348176	0.266724	0.266851	0.358167	0.286695	0.262242	0.301942	0.227744	0.319952	0.347748	0.2826	0.408884
SPAC1F7.08	0.307427	0.366774	0.535143	0.334184	0.285025	0.306748	0.295352	0.280382	0.256789	0.348387	0.311387	0.315396	0.256472	0.2279	0.33428	0.440065	0.344158	0.487603
SPAC1F7.09c	0.342559	0.421986	0.47168	0.383159	0.293912	0.330964	0.362029	0.239272	0.308432	0.282118	0.294351	0.330794	0.282277	0.207097	0.34221	0.269818	0.244212	0.45397
SPAC1F7.10	0.483635	0.386134	0.507694	0.363572	0.371189	0.277898	0.334532	0.325019	0.285388	0.392691	0.307235	0.342592	0.261829	0.298697	0.34672	0.377778	0.265028	0.44155
SPAC1F7.11c	0.408139	0.352074	0.451174	0.418559	0.335788	0.313737	0.366251	0.34919	0.373796	0.395727	0.430254	0.345871	0.325535	0.340895	0.509928	0.409719	0.402729	0.591362
SPAC1F7.12	0.304068	0.350384	0.467262	0.330765	0.294866	0.284493	0.325273	0.218876	0.315804	0.334821	0.309772	0.3552	0.319466	0.236256	0.369204	0.388699	0.271403	0.379252
SPAC1F7.13c	0.437562	0.49183	0.60366	0.277583	0.263491	0.241514	0.23208	0.179541	0.153722	0.358494	0.278704	0.294425	0.2622	0.343986	0.333243	0.481961	0.329969	0.520302
SPAC1F7.14c	0.368892	0.514615	0.324311	0.420987	0.232177	0.363623	0.271097	0.512671	0.493399	0.364201	0.42197	0.185605	0.758351	0.251943	0.342627	0.339485	0.29072	0.767865
SPAC1F8.01	0.531009	0.41509	0.412047	0.467975	0.432681	0.476031	0.610759	0.495006	0.536399	0.573157	0.583988	0.514693	0.514256	0.544166	0.652937	0.511305	0.626045	0.747531
SPAC1F8.02c	0.489072	0.295692	0.488098	0.377766	0.381877	0.57643	0.737603	0.378533	0.631541	0.558544	0.615789	0.390793	0.506048	0.656757	0.698958	0.74318	0.520162	0.792492
SPAC1F8.03c	0.561908	0.471611	0.584308	0.502961	0.428604	0.391617	0.666645	0.453699	0.592114	0.476164	0.538176	0.564601	0.532971	0.569179	0.58217	0.516899	0.389298	0.709718
SPAC1F8.04c	0.417192	0.344793	0.71194	0.430466	0.394091	0.405588	0.518129	0.391191	0.431187	0.428579	0.482759	0.474795	0.626501	0.375254	0.531914	0.45811	0.521636	0.673713
SPAC1F8.05	0.837318	0.468675	0.599097	0.426158	0.410779	0.345704	0.58122	0.394607	0.418789	0.323807	0.546098	0.361497	0.409639	0.357992	0.441351	0.617121	0.496425	0.581823
SPAC1F8.06	0.669931	0.45721	0.698472	0.452007	0.469939	0.334648	0.634899	0.469965	0.348027	0.43507	0.465673	0.442714	0.433685	0.477585	0.696882	0.513343	0.441488	0.628486
SPAC1F8.07c	0.492415	0.397011	0.966264	0.474759	0.386437	0.344589	0.469566	0.330899	0.270122	0.438737	0.449664	0.456575	0.272898	0.402814	0.663593	0.723789	0.430458	0.761406
SPAC1F8.08	0.79082	0.563478	1.02888	0.786401	0.750817	0.532049	1.22905	0.475388	0.562457	0.690434	0.600131	0.593578	0.458624	0.623639	0.694367	0.491895	0.394258	0.819113
SPAC20G4.01	0.257884	0.334809	0.602632	0.328274	0.303339	0.367686	0.494156	0.383634	0.415496	0.381881	0.43305	0.367653	0.476322	0.401115	0.512138	0.299575	0.279894	0.541456
SPAC20G4.02c	0.42644	0.41079	0.507302	0.474237	0.406098	0.457414	0.580172	0.430572	0.51196	0.398098	0.451486	0.421472	0.508769	0.450631	0.608503	0.39074	0.369665	0.638242
SPAC20G4.03c	0.465421	0.455791	0.471811	0.357068	0.328856	0.335891	0.446652	0.380706	0.410363	0.396192	0.293627	0.374925	0.392048	0.397675	0.391977	0.330334	0.29868	0.532342
SPAC20G4.04c	0.545693	0.375764	0.464964	0.452067	0.457092	0.407477	0.525029	0.410055	0.493755	0.383997	0.395771	0.249716	0.315952	0.455591	0.498999	0.454672	0.360322	0.574198
SPAC20G4.05c	0.481557	0.415535	0.557026	0.399981	0.37893	0.3961	0.529933	0.431866	0.283667	0.464545	0.415001	0.359426	0.321557	0.407082	0.46208	0.489252	0.473706	0.555076
SPAC20G4.06c	0.50765	0.400128	0.38128	0.48559	0.541088	0.700892	0.411191	0.651915	0.502552	0.55763	0.399668	0.405715	0.432536	0.732445	0.781533	0.732494	0.414585	0.699774
SPAC20G4.07c	0.366921	0.428847	0.700666	0.411077	0.364832	0.392019	0.435944	0.406071	0.321708	0.417532	0.364502	0.483992	0.366551	0.429243	0.425127	0.48417	0.45155	0.516583
SPAC20G4.08	0.419448	0.43153	0.480101	0.411171	0.32635	0.379487	0.447074	0.374498	0.404142	0.429092	0.289922	0.453576	0.373842	0.360873	0.517462	0.394317	0.351008	0.599815
SPAC20G4.09	2.25391	1.05766	1.09526	1.04549	0.458678	1.11346	2.96067	1.28063	6.45742	0.351126	0.505786	0.994111	0.563857	0.408534	0.534167	0.546601	0.390763	1.05202
SPAC20G8.01	0.374214	0.389647	0.505972	0.380742	0.324533	0.386832	0.371826	0.33025	0.310773	0.406686	0.329896	0.461002	0.411154	0.381168	0.397375	0.395769	0.304583	0.499734
SPAC20G8.02	0.340603	0.494405	0.445652	0.350929	0.334238	0.386257	0.421336	0.411712	0.383796	0.411562	0.384903	0.433905	0.446498	0.358855	0.466153	0.382267	0.349286	0.554026
SPAC20G8.03	0.41185	0.446539	0.566466	0.349058	0.371979	0.351437	0.383184	0.369564	0.404779	0.3695	0.364939	0.464477	0.363305	0.280051	0.413822	0.467246	0.392163	0.614909
SPAC20G8.04c	0.385854	0.337184	0.56666	0.448178	0.36594	0.291258	0.375338	0.370433	0.353356	0.368836	0.412687	0.390004	0.280429	0.444364	0.510123	0.404327	0.371067	0.571224
SPAC20G8.05c	0.355122	0.401031	0.457841	0.370017	0.345166	0.342908	0.394101	0.380642	0.295826	0.403509	0.378154	0.357392	0.328697	0.400001	0.446665	0.370726	0.386456	0.528376
SPAC20G8.06	0.468715	0.354498	0.517441	0.402263	0.382484	0.41857	0.483106	0.381591	0.370002	0.447552	0.383808	0.435735	0.360169	0.365963	0.552438	0.397091	0.359089	0.649404
SPAC20G8.07c	0.473685	0.520834	0.413618	0.50878	0.370012	0.58104	0.563317	0.33485	0.610365	0.507134	0.300862	0.499145	0.478495	0.404399	0.480074	0.513569	0.405127	0.583469
SPAC20G8.08c	0.529599	0.452518	0.435508	0.435547	0.367238	0.423435	0.510144	0.478762	0.389731	0.419347	0.322829	0.489137	0.483606	0.377115	0.543942	0.434318	0.318227	0.636368
SPAC20G8.09c	0.547909	0.381548	0.49255	0.390916	0.386219	0.388537	0.402261	0.395413	0.403316	0.44906	0.34533	0.329842	0.388886	0.374367	0.496723	0.438625	0.3414	0.593959
SPAC20G8.10c	0.560168	0.573413	0.471858	0.450769	0.354942	0.390457	0.727833	0.441766	0.418495	0.576197	0.372703	0.373838	0.423425	0.354478	0.65093	0.451934	0.388292	0.604042
SPAC20H4.01	0.490161	0.466775	0.595257	0.41157	0.371763	0.37756	0.528934	0.372533	0.400227	0.364869	0.333566	0.331479	0.348236	0.426788	0.515639	0.46607	0.346914	0.658529
SPAC20H4.02	0.506381	0.431091	0.446199	0.456025	0.343424	0.424764	0.541167	0.410782	0.539112	0.423721	0.297686	0.583355	0.256089	0.401652	0.505573	0.558276	0.382157	0.552515
SPAC20H4.03c	0.381226	0.57848	0.398716	0.361041	0.353135	0.430255	0.492363	0.413554	0.454705	0.479596	0.279046	0.338524	0.294541	0.35131	0.422852	0.501739	0.411116	0.497198
SPAC20H4.04	0.442046	0.434442	0.503499	0.395401	0.39328	0.44772	0.510845	0.418516	0.410431	0.41523	0.366407	0.449515	0.372296	0.373333	0.500975	0.375142	0.346981	0.566952
SPAC20H4.05c	0.407335	0.452738	0.492731	0.388169	0.386029	0.446178	0.49201	0.422502	0.424116	0.403889	0.359466	0.447359	0.379599	0.367736	0.511165	0.392926	0.340424	0.574772
SPAC20H4.06c	0.485079	0.475444	0.346204	0.445784	0.361358	0.352691	0.556608	0.443027	0.421047	0.419052	0.40384	0.385164	0.488968	0.352013	0.618876	0.433776	0.351469	0.60106
SPAC20H4.07	0.431082	0.462394	0.537924	0.430476	0.362429	0.364703	0.54052	0.464213	0.476239	0.536758	0.408203	0.454575	0.474129	0.508706	0.525471	0.372393	0.492338	0.624066
SPAC20H4.08	0.424713	0.326664	0.778865	0.601067	0.447416	0.452551	0.819045	0.528927	0.585002	0.467452	0.451177	0.531658	0.604113	0.591856	0.711231	0.350363	0.599406	0.858951
SPAC20H4.09	0.471803	0.44715	0.491853	0.364366	0.440313	0.401399	0.512126	0.417899	0.484049	0.419163	0.448678	0.376161	0.504496	0.44444	0.559601	0.370143	0.348858	0.628292
SPAC20H4.10	0.416194	0.424876	0.6075	0.386135	0.409657	0.417557	0.455173	0.41574	0.363671	0.432443	0.456737	0.367626	0.368628	0.397649	0.539489	0.327686	0.295902	0.626684
SPAC20H4.11c	0.324872	0.523229	0.48202	0.359557	0.394899	0.465794	0.432392	0.445573	0.551205	0.484832	0.302993	0.538762	0.388558	0.33547	0.701703	0.342526	0.322923	0.625688
SPAC212.01c	12.6259	0.80008	0.964883	11.0243	0.749875	0.758803	20.0707	10.6839	1.17121	1.11849	15.4583	0.909094	0.976952	7.59187	1.20387	14.4409	8.40954	1.28793
SPAC212.02	9.08683	0.458841	0.536933	11.5935	0.505621	0.573265	13.6856	10.036	0.491133	0.645273	9.78577	0.644245	0.498784	4.89227	0.795207	8.72516	5.58473	0.623725
SPAC212.03	13.5567	0.83769	0.599291	11.9106	0.719897	0.572062	11.7867	7.24533	0.551463	0.566371	8.2429	0.943322	0.812842	6.66274	0.785547	8.28571	6.57289	0.888608
SPAC212.04c	10.0101	0.988998	0.546176	8.63403	0.839279	0.913812	18.1393	9.20827	0.900765	0.934233	9.49402	1.0343	1.21582	5.95792	1.18855	8.45323	5.16066	1.20372
SPAC212.05c	24.9898	1.33656	0.961231	20.1757	1.23141	0.738728	31.5657	24.0165	1.56561	1.29608	26.0612	1.6307	1.60626	12.4512	1.28731	21.0443	26.1829	1.62393
SPAC212.06c	10.5647	6.87104	5.32236	13.4254	6.21317	6.49426	13.3967	9.26974	5.92979	7.47593	12.3465	8.53454	5.11	10.3096	4.32388	18.5184	11.9746	4.5087
SPAC212.07c	22.389	2.40311	0.63176	20.3612	1.96832	1.29141	22.1376	20.0073	17.5706	5.32093	19.9456	0	5.92475	22.247	1.48884	19.7811	23.999	1.76999
SPAC212.08c	16.2569	5.45152	1.01484	20.6924	5.97066	0.92104	16.9804	20.0457	11.2713	7.16481	19.0336	11.4468	6.54195	20.1028	2.02453	23.3967	23.6651	2.08882
SPAC212.09c	13.2449	17.919	11.831	15.405	17.9419	9.41219	11.395	12.5242	15.2227	16.5665	17.4495	15.4672	15.7953	12.976	11.5323	20.4357	19.9761	11.6336
SPAC212.10	15.3952	21.5143	19.296	15.1787	19.3947	20.731	15.2983	15.6566	18.4134	19.4412	15.463	20.9824	23.3258	15.009	18.032	20.0587	14.9262	17.1564
SPAC212.11	12.365	15.5908	16.2765	12.7482	16.2085	15.5498	9.52188	11.1687	11.7925	14.9183	12.5984	14.1336	14.8764	11.283	11.0376	17.1822	16.1469	10.4016
SPAC212.12	15.4992	3.91385	0.590167	17.5046	4.84591	0.625945	12.4482	15.2223	6.6634	6.4658	17.1441	8.93784	4.44478	12.8547	1.14687	23.3099	22.782	1.22295
SPAC21E11.03c	0.518315	0.521364	0.562852	0.453071	0.426332	0.419652	0.513099	0.439008	0.408534	0.39318	0.415731	0.544919	0.428831	0.426255	0.526766	0.412894	0.374095	0.606409
SPAC21E11.04	0.599184	0.378791	0.538358	0.511415	0.414201	0.425211	0.423156	0.360822	0.434127	0.373035	0.267502	0.415537	0.504952	0.268824	0.543829	0.410346	0.357045	0.472221
SPAC21E11.05c	0.484235	0.367392	0.49055	0.391351	0.371284	0.330657	0.470871	0.386974	0.404611	0.365266	0.24043	0.420894	0.421966	0.273917	0.480092	0.412512	0.407296	0.524772
SPAC21E11.06	0.478847	0.419425	0.552675	0.366252	0.369115	0.408286	0.530754	0.407748	0.445284	0.452936	0.389277	0.419336	0.360865	0.402828	0.511896	0.391476	0.400519	0.647718
SPAC21E11.07	0.387928	0.351835	0.461302	0.439551	0.421022	0.379605	0.375765	0.334646	0.367937	0.362093	0.396564	0.392968	0.334395	0.38157	0.55574	0.441995	0.31302	0.564672
SPAC21E11.08	0.368158	0.533801	0.622819	0.443609	0.347682	0.349316	0.394927	0.324315	0.359504	0.431756	0.315885	0.308872	0.403993	0.399499	0.532775	0.364196	0.395681	0.574194
SPAC222.03c	0.47792	0.587481	0.76672	0.705604	0.497715	0.424346	1.03444	0.354217	0.583734	0.440397	0.42742	0.48092	0.445762	0.595301	0.467556	0.2123	0.271426	0.525846
SPAC222.04c	0.649312	0.525345	0.733174	0.438435	0.624263	0.41574	0.585295	0.398873	0.60273	0.492934	0.464069	0.551971	0.363539	0.430466	0.60974	0.452497	0.370708	0.536983
SPAC222.05c	0.36014	0.437479	0.515508	0.453059	0.395497	0.408722	0.578981	0.379852	0.417174	0.428786	0.436091	0.427469	0.611381	0.447716	0.660646	0.461535	0.408323	0.642393
SPAC222.06	0.678409	0.454369	0.370543	0.315553	0.396576	0.521048	0.474626	0.464647	0.371737	0.441811	0.413111	0.447909	0.443418	0.433008	0.449431	0.552304	0.416482	0.722086
SPAC222.07c	0.43582	0.519265	0.414909	0.436476	0.43741	0.404145	0.508499	0.465666	0.398456	0.460568	0.45764	0.416631	0.389402	0.386888	0.560713	0.409516	0.406539	0.678692
SPAC222.08c	0.424691	0.594969	0.370883	0.476734	0.398159	0.556023	0.637328	0.551829	0.46003	0.424822	0.514122	0.508225	0.638254	0.390956	0.512893	0.341341	0.405346	0.749754
SPAC222.09	0.323312	0.407187	0.540148	0.390077	0.281697	0.410699	0.35578	0.319349	0.381714	0.37282	0.374557	0.409263	0.347934	0.295866	0.450433	0.432328	0.35956	0.513654
SPAC222.10c	0.414533	0.431777	0.620843	0.442496	0.437432	0.436695	0.506431	0.46409	0.39574	0.476592	0.340105	0.394822	0.421153	0.362179	0.5053	0.436576	0.349431	0.587392
SPAC222.11	0.412005	0.674259	0.677349	0.393013	0.427202	0.455886	0.446405	0.283018	0.305648	0.419138	0.483417	0.420462	0.317594	0.417833	0.52956	0.351886	0.373075	0.66117
SPAC222.12c	0.515147	0.368344	0.611649	0.420132	0.341892	0.318927	0.428894	0.323873	0.444163	0.391869	0.31985	0.411039	0.394252	0.361145	0.574305	0.490813	0.390252	0.593231
SPAC222.13c	0.450918	0.458155	0.553517	0.432519	0.369551	0.421354	0.489417	0.36756	0.43189	0.409139	0.356814	0.496718	0.433759	0.444485	0.525847	0.297028	0.363615	0.565577
SPAC222.14c	0.513059	0.352297	0.513044	0.421236	0.357232	0.456239	0.539847	0.427543	0.425618	0.42036	0.37821	0.383039	0.414622	0.432623	0.605855	0.427133	0.391115	0.578615
SPAC222.15	0.515766	0.660174	0.330164	0.384902	0.400428	0.413728	0.624462	0.360103	0.52541	0.486575	0.305901	0.507961	0.553514	0.379133	0.437505	0.324155	0.295648	0.363547
SPAC222.16c	0.530817	0.600516	0.4898	0.50953	0.396336	0.507277	0.719872	0.571602	0.397604	0.390031	0.536526	0.357205	0.574362	0.445844	0.701138	0.501206	0.337685	0.682786
SPAC222.17	0.637067	0.608363	0.461237	0.511713	0.353336	0.544912	0.674323	0.360083	0.606686	0.579979	0.401501	0.546849	0.522816	0.592478	0.865901	0.448859	0.472149	0.873648
SPAC222.18	0.567074	0.669315	0.667527	0.432066	0.43024	0.394796	0.795549	0.530038	0.540226	0.575173	0.443198	0.347338	0.442554	0.396145	0.581675	0.395207	0.371013	0.756836
SPAC222.19	0.688434	0.50414	0.650763	0.501726	0.354126	0.371617	0.551996	0.453644	0.215601	0.387713	0.307238	0.268429	0.309186	0.297299	0.484635	0.26586	0.339005	0.425494
SPAC227.01c	0.500189	0.386182	0.366863	0.410512	0.429829	0.541026	0.552143	0.418282	0.494558	0.432568	0.468619	0.509579	0.46189	0.59682	0.569966	0.508303	0.441402	0.465972
SPAC227.02c	0.439898	0.432042	0.404586	0.382027	0.397733	0.353153	0.573137	0.384445	0.559889	0.439442	0.463158	0.421411	0.356228	0.297286	0.515649	0.366663	0.430253	0.601902
SPAC227.03c	0.541899	0.5428	0.60409	0.426183	0.352169	0.345373	0.471887	0.399225	0.502134	0.406013	0.422204	0.394293	0.470539	0.369426	0.560684	0.400654	0.469198	0.526437
SPAC227.04	0.402176	0.321126	0.316997	0.527506	0.430026	0.385095	0.421441	0.475027	0.454863	0.475944	0.39352	0.36941	0.335841	0.298702	0.518435	0.34723	0.308286	0.481561
SPAC227.05	0.460692	0.595696	0.453813	0.367003	0.338858	0.367384	0.574326	0.363539	0.23189	0.462579	0.284568	0.488733	0.348621	0.407225	0.621627	0.42811	0.269286	0.43697
SPAC227.06	0.388049	0.423493	0.479149	0.418605	0.535925	0.388853	0.523099	0.417929	0.4089	0.423737	0.404279	0.407432	0.51962	0.404128	0.575278	0.433125	0.411724	0.586654
SPAC227.07c	0.430681	0.463862	0.412629	0.349791	0.383456	0.454053	0.571338	0.469919	0.426578	0.446095	0.431899	0.490751	0.392618	0.393391	0.587842	0.411635	0.326652	0.607349
SPAC227.08c	0.727883	0.636314	0.691693	0.479547	0.421923	0.4913	0.859417	0.595257	0.428768	0.457569	0.501715	0.500371	0.315785	0.39355	0.59856	0.512318	0.59689	0.739964
SPAC227.09	0.466392	0.475938	0.790653	0.395465	0.390973	0.448927	0.400601	0.501033	0.50868	0.425882	0.341994	0.409981	0.451392	0.404195	0.534269	0.295551	0.363273	0.582989
SPAC227.10	0.615291	0.43578	0.489286	0.530167	0.452111	0.479957	0.568333	0.434622	0.506469	0.456019	0.336177	0.465216	0.40687	0.441287	0.563048	0.457665	0.398966	0.555136
SPAC227.11c	0.492416	0.384847	0.522961	0.422429	0.384321	0.362638	0.469995	0.382039	0.355545	0.369727	0.365457	0.385057	0.388829	0.413567	0.436433	0.37837	0.359022	0.565377
SPAC227.12	0.463757	0.384107	0.500002	0.382014	0.351511	0.286282	0.400815	0.364802	0.30761	0.330035	0.327625	0.346683	0.346325	0.351661	0.37332	0.465602	0.351722	0.602337
SPAC227.13c	0.530252	0.636245	0.527606	0.383056	0.352761	0.510529	0.474254	0.402341	0.412847	0.518389	0.412122	0.420054	0.516981	0.394246	0.573727	0.546433	0.395178	0.669262
SPAC227.14	0.506557	0.479217	0.487714	0.409083	0.412745	0.419472	0.595129	0.531696	0.404081	0.522852	0.4922	0.405546	0.424598	0.474334	0.483791	0.465858	0.331871	0.573362
SPAC227.15	0.462782	0.455688	0.534262	0.363414	0.363191	0.314838	0.39143	0.344489	0.381465	0.409543	0.38153	0.308873	0.294057	0.362556	0.380324	0.424684	0.346044	0.542324
SPAC227.16c	0.659606	0.607257	0.554215	0.518501	0.521644	0.55124	0.617311	0.505588	0.702321	0.598889	0.356131	0.566981	0.752545	0.56913	0.761189	0.627737	0.266965	0.863174
SPAC227.17c	0.618899	0.533946	0.585415	0.523033	0.419904	0.510779	0.611497	0.522085	0.46288	0.588765	0.469222	0.561206	0.736167	0.605787	0.601469	0.383538	0.354624	0.757096
SPAC227.18	0.648987	0.472941	0.433099	0.437696	0.41123	0.371809	0.436823	0.49167	0.430736	0.476035	0.402159	0.445646	0.485435	0.432344	0.503211	0.545726	0.355061	0.59136
SPAC227.19c	0.960576	0.758954	0.528933	0.658897	0.38921	0.971668	0.592217	0.741919	0.357237	0.599734	0.417161	0.742631	0.37457	0.314715	0.820684	0.597913	0.825516	1.3604
SPAC22A12.01c	0.472689	0.501449	0.551036	0.444221	0.46149	0.535966	0.589737	0.394763	0.441522	0.451348	0.47702	0.461071	0.393086	0.372919	0.536536	0.424674	0.398568	0.583191
SPAC22A12.02c	0.461921	0.824479	0.540568	0.328588	0.456221	0.495435	0.769403	0.5873	0.52695	0.518863	0.481207	0.535533	0.225535	0.686941	0.559221	0.395917	0.504383	0.583896
SPAC22A12.03c	0.567678	0.393257	0.472973	0.420368	0.417629	0.389207	0.525108	0.441881	0.649976	0.469988	0.492151	0.456092	0.440928	0.481806	0.672662	0.44346	0.410964	0.641035
SPAC22A12.04c	0.409857	0.50471	0.707431	0.612285	0.463194	0.36972	0.424034	0.392151	0.610431	0.351544	0.282906	0.505559	0.365917	0.246585	0.319562	0.37114	0.344087	0.474845
SPAC22A12.05	0.46342	0.605861	0.574951	0.349988	0.403942	0.40257	0.469387	0.377648	0.343039	0.375652	0.322515	0.477606	0.380064	0.264629	0.45108	0.450842	0.193861	0.594375
SPAC22A12.06c	0.40512	0.606077	0.69105	0.479659	0.379378	0.371808	0.440051	0.413745	0.286213	0.365624	0.297317	0.460294	0.376791	0.406871	0.46928	0.366027	0.394466	0.635982
SPAC22A12.07c	0.370295	0.336634	0.55896	0.406414	0.383933	0.286342	0.383576	0.30136	0.351887	0.424073	0.383968	0.380556	0.393525	0.264025	0.465916	0.409721	0.36257	0.468068
SPAC22A12.08c	0.433853	0.465775	0.393565	0.358798	0.357899	0.333796	0.447087	0.309372	0.419524	0.409953	0.349789	0.425734	0.383125	0.42358	0.444815	0.364133	0.43999	0.585731
SPAC22A12.09c	0.415103	0.555297	0.463018	0.380128	0.309619	0.324788	0.406045	0.320373	0.311195	0.340388	0.313001	0.329381	0.340225	0.338539	0.493685	0.391124	0.286264	0.554392
SPAC22A12.10	0.420291	0.485688	0.482807	0.382875	0.309978	0.347435	0.432275	0.354479	0.322322	0.40791	0.349375	0.352866	0.350415	0.359902	0.487457	0.393438	0.325892	0.581578
SPAC22A12.11	0.365971	0.262215	0.380165	0.456883	0.346529	0.35774	0.356306	0.332196	0.24492	0.373279	0.362705	0.351313	0.321429	0.351573	0.372788	0.38012	0.334696	0.476505
SPAC22A12.12c	0.504909	0.545249	0.377705	0.391311	0.53157	0.429414	0.657067	0.448124	0.492851	0.40199	0.37428	0.419452	0.614005	0.313075	0.496489	0.395793	0.435549	0.645747
SPAC22A12.13	0.459521	0.318398	0.600218	0.27269	0.393953	0.472644	0.563755	0.342252	0.344582	0.35984	0.454612	0.52114	0.323224	0.440092	0.479443	0.331819	0.301349	0.521015
SPAC22A12.14c	0.520394	0.372212	0.467987	0.445653	0.422211	0.464697	0.520874	0.423869	0.517037	0.36916	0.378708	0.456876	0.334646	0.525373	0.517944	0.460748	0.397732	0.596039
SPAC22A12.15c	0.634428	0.48663	0.681916	0.492754	0.486537	0.417459	0.447903	0.450061	0.480881	0.513548	0.410699	0.408652	0.438069	0.402858	0.627459	0.515501	0.440348	0.910608
SPAC22A12.16	0.381653	0.336611	0.39114	0.372508	0.30949	0.341596	0.279342	0.299705	0.268382	0.331811	0.323669	0.3762	0.350754	0.304368	0.382364	0.321152	0.347851	0.493154
SPAC22A12.17c	0.37616	0.341818	0.464595	0.404558	0.334425	0.376756	0.350384	0.34509	0.332255	0.377542	0.337931	0.401229	0.353122	0.383083	0.434809	0.38319	0.369448	0.536707
SPAC22E12.01	0.493304	0.447553	0.465184	0.431059	0.371587	0.464354	0.600751	0.410635	0.378132	0.482895	0.363271	0.379298	0.522383	0.410958	0.55166	0.41861	0.404081	0.636798
SPAC22E12.02	0.436725	0.439386	0.685714	0.424314	0.401737	0.370643	0.492362	0.414686	0.402853	0.421058	0.408783	0.442749	0.436615	0.435453	0.518172	0.356488	0.374673	0.610776
SPAC22E12.03c	0.350361	0.362628	0.661068	0.438139	0.36296	0.35116	0.495877	0.369102	0.427479	0.398122	0.371986	0.383342	0.46007	0.351779	0.501979	0.336516	0.379471	0.590904
SPAC22E12.04	0.399995	0.527718	0.500538	0.399574	0.369894	0.332488	0.512515	0.436752	0.298164	0.450137	0.335013	0.510702	0.358059	0.405188	0.548785	0.388476	0.433633	0.53382
SPAC22E12.05c	0.510379	0.52058	0.479047	0.539277	0.430315	0.414728	0.554694	0.442106	0.50404	0.524207	0.407957	0.413685	0.415122	0.364684	0.548514	0.503749	0.304051	0.727735
SPAC22E12.06c	0.58191	0.465845	0.563509	0.451373	0.415053	0.483305	0.554044	0.447388	0.538892	0.530041	0.46461	0.475945	0.461664	0.498312	0.852177	0.447073	0.350122	0.717448
SPAC22E12.07	0.371546	0.429229	0.540835	0.427014	0.375428	0.389474	0.448522	0.383988	0.370085	0.455827	0.399945	0.492058	0.373423	0.361297	0.510486	0.404952	0.430274	0.540283
SPAC22E12.08	0.482156	0.426557	0.709338	0.467153	0.404072	0.443641	0.712451	0.442613	0.530363	0.402595	0.253241	0.537853	0.359526	0.623871	0.486725	0.519027	0.261332	0.629461
SPAC22E12.09c	0.357722	0.312565	0.510491	0.342135	0.280787	0.314304	0.365604	0.3428	0.342996	0.335596	0.254945	0.317982	0.277037	0.318137	0.395414	0.434058	0.334263	0.467584
SPAC22E12.10c	0.409734	0.438483	0.574849	0.332095	0.33123	0.308781	0.442198	0.350325	0.331109	0.400669	0.331956	0.472294	0.292477	0.280821	0.508782	0.410208	0.272452	0.455838
SPAC22E12.11c	0.413311	0.407492	0.540603	0.373195	0.303858	0.303647	0.37753	0.394427	0.351866	0.345432	0.340138	0.421244	0.35908	0.330255	0.427227	0.432271	0.307115	0.500364
SPAC22E12.13c	0.506228	0.514005	0.393028	0.480049	0.390127	0.355566	0.63229	0.337503	0.431255	0.422909	0.300138	0.466601	0.403378	0.323374	0.530161	0.489575	0.507818	0.599348
SPAC22E12.14c	0.376211	0.506201	0.502895	0.38629	0.347354	0.441626	0.55309	0.472413	0.429264	0.487652	0.326708	0.447416	0.443223	0.402198	0.533712	0.376825	0.406524	0.624081
SPAC22E12.16c	0.431752	0.462452	0.583297	0.396133	0.380719	0.35748	0.388308	0.3363	0.350283	0.413599	0.317996	0.421843	0.412716	0.294492	0.400422	0.41576	0.3576	0.530627
SPAC22E12.17c	0.351136	0.468175	0.538211	0.393216	0.333509	0.322406	0.368549	0.317812	0.340198	0.38367	0.3629	0.477942	0.443127	0.30782	0.448437	0.45729	0.351799	0.550778
SPAC22E12.18	0.445963	0.534687	0.476661	0.421553	0.4468	0.408629	0.590488	0.377409	0.498018	0.345632	0.477306	0.456258	0.400951	0.436339	0.625593	0.333753	0.500582	0.560711
SPAC22E12.19	0.455196	0.492579	0.549822	0.414709	0.357888	0.418387	0.491589	0.369677	0.396104	0.420986	0.443503	0.46896	0.368741	0.318494	0.518761	0.378017	0.361582	0.519646
SPAC22F3.02	0.461295	0.494837	0.553641	0.417247	0.385193	0.411256	0.516826	0.51627	0.517585	0.398607	0.326046	0.480081	0.349959	0.413897	0.624495	0.340828	0.377519	0.574157
SPAC22F3.03c	0.455761	0.438858	0.528694	0.422361	0.386365	0.415216	0.512845	0.429031	0.454732	0.423264	0.314387	0.449906	0.347715	0.388408	0.547419	0.352022	0.394652	0.560691
SPAC22F3.04	0.492661	0.445365	0.533359	0.37513	0.345263	0.363691	0.391902	0.434081	0.437905	0.384499	0.402216	0.446474	0.408324	0.354184	0.519645	0.352469	0.299299	0.530485
SPAC22F3.05c	0.475634	0.469263	0.529027	0.393416	0.364614	0.37928	0.427772	0.432539	0.424732	0.398592	0.39331	0.437502	0.388318	0.397548	0.517218	0.378015	0.293307	0.545905
SPAC22F3.06c	0.399047	0.357591	0.49304	0.416591	0.363304	0.397212	0.467734	0.38049	0.363173	0.466845	0.373587	0.475212	0.445074	0.362425	0.492708	0.418171	0.326101	0.683157
SPAC22F3.07c	0.38608	0.518902	0.872831	0.595818	0.413168	0.397034	0.649476	0.448227	0.582591	0.386166	0.348341	0.537027	0.366746	0.540913	0.709958	0.380079	0.397229	0.703921
SPAC22F3.08c	0.567115	0.424293	0.498478	0.413122	0.327245	0.40103	0.522574	0.409101	0.457221	0.597259	0.414745	0.436703	0.388861	0.466705	0.503224	0.504661	0.413484	0.744714
SPAC22F3.09c	0.386988	0.409386	0.496	0.394309	0.327379	0.367938	0.414345	0.372447	0.376317	0.420173	0.406143	0.421031	0.381468	0.393837	0.529511	0.441787	0.400358	0.495024
SPAC22F3.10c	0.460325	0.503879	0.634118	0.309251	0.407465	0.391157	0.425701	0.349802	0.362586	0.379583	0.324474	0.440198	0.313033	0.360981	0.472967	0.418155	0.39348	0.511431
SPAC22F3.11c	0.580324	0.285277	0.790453	0.457194	0.490652	0.651378	0.666004	0.667341	0.706541	0.507063	0.304529	0.424883	0.403305	0.408314	0.462993	0.692907	0.297543	0.681754
SPAC22F3.12c	0.499387	0.478817	0.587369	0.49215	0.430871	0.391267	0.50639	0.451503	0.402657	0.483338	0.427576	0.417121	0.429284	0.493953	0.622998	0.385308	0.39757	0.746989
SPAC22F3.13	0.433719	0.458281	0.486074	0.361782	0.331876	0.341771	0.454876	0.331769	0.348354	0.360506	0.36187	0.366204	0.386897	0.303016	0.43399	0.38645	0.360901	0.573387
SPAC22F3.15	0.558508	0.59086	0.539899	0.486376	0.465082	0.282593	0.595044	0.324755	0.363795	0.38034	0.463584	0.603218	0.369807	0.307464	0.511062	0.227795	0.348921	0.496894
SPAC22F8.02c	0.459989	0.426159	0.50077	0.32141	0.390082	0.419633	0.604604	0.426558	0.434767	0.461127	0.343402	0.526404	0.378809	0.429758	0.564093	0.443545	0.328927	0.719769
SPAC22F8.03c	0.680566	1.05384	0.546018	0.904194	0.785303	0.384706	1.27747	0.554509	1.05306	0.438865	0.511367	0.160558	0.725257	0.216078	1.1708	0.625392	0.330739	0.806659
SPAC22F8.04	0.532246	0.529543	0.690703	0.512091	0.367694	0.407997	0.448613	0.344585	0.443071	0.381372	0.422683	0.377278	0.471826	0.371447	0.540242	0.453691	0.3971	0.62118
SPAC22F8.05	0.379265	0.426015	0.571583	0.422277	0.308284	0.345274	0.401857	0.330258	0.347582	0.344137	0.318328	0.402317	0.338335	0.372844	0.43718	0.441015	0.311868	0.56446
SPAC22F8.06	0.54085	0.456896	0.433514	0.433272	0.388454	0.398746	0.547589	0.426595	0.346702	0.554654	0.412087	0.366726	0.356828	0.386552	0.536267	0.311182	0.36397	0.54561
SPAC22F8.07c	0.491998	0.671559	0.412312	0.486157	0.489318	0.464867	0.667812	0.623894	0.634367	0.481881	0.471878	0.506005	0.484465	0.526248	0.61349	0.454422	0.43085	0.785382
SPAC22F8.08	0.367377	0.385697	0.50674	0.387893	0.359121	0.379302	0.338963	0.326098	0.332807	0.403621	0.350095	0.338248	0.425685	0.304101	0.480449	0.463077	0.372806	0.580834
SPAC22F8.09	0.487336	0.467761	0.435339	0.427124	0.332765	0.56557	0.572694	0.465037	0.545127	0.429096	0.464077	0.499451	0.525561	0.566099	0.777237	0.516905	0.437892	0.586651
SPAC22F8.10c	0.412834	0.357869	0.483779	0.39296	0.368172	0.282479	0.393127	0.333376	0.361426	0.398307	0.343234	0.467056	0.328857	0.329149	0.440028	0.416362	0.353605	0.537207
SPAC22F8.11	0.40146	0.441757	0.547532	0.450407	0.409047	0.408695	0.558581	0.364546	0.396632	0.448804	0.35287	0.464678	0.457234	0.387754	0.494687	0.360026	0.376861	0.613127
SPAC22F8.12c	0.395707	0.422766	0.514623	0.452392	0.403782	0.407974	0.535351	0.356949	0.362044	0.436112	0.36395	0.470237	0.453127	0.400697	0.465821	0.344664	0.381205	0.629611
SPAC22G7.01c	0.399601	0.407533	0.557174	0.411733	0.270508	0.350588	0.41229	0.394715	0.337231	0.305887	0.36821	0.366923	0.343761	0.323005	0.488854	0.366066	0.360383	0.601521
SPAC22G7.02	0.467766	0.452347	0.469777	0.382468	0.36542	0.380393	0.482391	0.422662	0.42923	0.442754	0.35382	0.377673	0.395076	0.387888	0.56049	0.474353	0.381125	0.600565
SPAC22G7.03	0.443863	0.647176	0.654133	0.489325	0.488858	0.509201	0.756572	0.480168	0.565948	0.573904	0.431715	0.356473	0.446805	0.5645	0.719831	0.450696	0.292206	0.845039
SPAC22G7.04	0.371519	0.454612	0.51466	0.458608	0.352595	0.420023	0.459484	0.393564	0.385792	0.358839	0.410439	0.39413	0.371092	0.41579	0.472615	0.37269	0.29614	0.548259
SPAC22G7.05	0.363074	0.475554	0.543033	0.400438	0.384155	0.386092	0.490458	0.432223	0.350726	0.391021	0.501293	0.461719	0.519736	0.383809	0.459982	0.395228	0.332843	0.575819
SPAC22G7.06c	0.498572	0.427422	0.542811	0.408539	0.303291	0.326918	0.411134	0.370966	0.348622	0.411318	0.336029	0.38012	0.375607	0.352912	0.506376	0.486682	0.331567	0.636415
SPAC22G7.07c	0.444456	0.447168	0.605629	0.486588	0.442233	0.472351	0.631768	0.500754	0.547069	0.417891	0.418452	0.493814	0.443347	0.480583	0.546331	0.41368	0.444605	0.632473
SPAC22G7.08	0.560723	0.399074	0.473115	0.458389	0.380221	0.406011	0.610941	0.506166	0.550191	0.382846	0.380735	0.549981	0.471386	0.425748	0.544764	0.380845	0.387423	0.570739
SPAC22G7.09c	0.414023	0.37469	0.469223	0.387807	0.408643	0.430572	0.442292	0.532859	0.369536	0.508138	0.461019	0.393004	0.388184	0.279077	0.592247	0.415484	0.365846	0.563961
SPAC22G7.10	0.42328	0.400556	0.393603	0.374998	0.313103	0.316387	0.425575	0.281945	0.342046	0.316945	0.334163	0.409096	0.370886	0.408761	0.491404	0.516369	0.361814	0.48855
SPAC22G7.11c	0.464189	0.526551	0.345062	0.436263	0.340661	0.366975	0.522697	0.322656	0.416742	0.351522	0.251002	0.280843	0.313202	0.456587	0.638933	0.553963	0.427837	0.527865
SPAC22H10.02	0.529105	0.438934	0.411003	0.467328	0.475207	0.464921	0.427015	0.419742	0.452352	0.540738	0.460911	0.554532	0.54895	0.348041	0.759002	0.465808	0.513513	0.619453
SPAC22H10.03c	0.398552	0.371262	0.50228	0.42809	0.349782	0.344348	0.421548	0.416067	0.489629	0.457349	0.364869	0.492453	0.428672	0.42675	0.51	0.422204	0.363809	0.568178
SPAC22H10.04	0.451994	0.501526	0.368656	0.421991	0.392383	0.518706	0.622965	0.541431	0.493321	0.402825	0.374678	0.444958	0.542983	0.504698	0.604768	0.407317	0.503691	0.549637
SPAC22H10.05c	0.356635	0.479773	0.3946	0.330324	0.345218	0.37632	0.435607	0.424444	0.49948	0.363542	0.354012	0.439568	0.432806	0.426839	0.441308	0.35212	0.403227	0.530465
SPAC22H10.06c	0.713345	0.757127	0.119354	0.470864	0.360679	0.576466	0.586172	0.268918	0.509906	0.446623	0.22839	0.631942	0.620262	0.351811	0.506469	0.281559	0.256739	0.534768
SPAC22H10.07	0.469448	0.534008	0.497002	0.404637	0.353158	0.477752	0.449242	0.31362	0.455522	0.478465	0.392378	0.3844	0.533714	0.46532	0.56108	0.394875	0.363257	0.607795
SPAC22H10.08	0.542619	0.45433	0.533691	0.428797	0.416839	0.361726	0.53653	0.399935	0.408911	0.391735	0.388579	0.37467	0.731	0.438359	0.558364	0.383541	0.37225	0.657462
SPAC22H10.09	0.539844	0.451593	0.551417	0.413992	0.481241	0.538695	0.626321	0.54893	0.489078	0.575608	0.377224	0.440089	0.538284	0.575225	0.693111	0.385966	0.36496	0.756276
SPAC22H10.10	0.411107	0.618531	0.432138	0.430695	0.403127	0.453907	0.56996	0.474905	0.368349	0.374181	0.307284	0.384402	0.413846	0.485109	0.637565	0.400411	0.378899	0.515321
SPAC22H10.11c	0.36849	0.440911	0.576071	0.427959	0.36765	0.35663	0.503505	0.339539	0.373395	0.43208	0.491905	0.436415	0.370794	0.345508	0.542307	0.394904	0.370602	0.637523
SPAC22H10.12c	0.374139	0.471259	0.616183	0.438425	0.407055	0.355608	0.453058	0.414262	0.39285	0.471068	0.348379	0.422971	0.390433	0.296489	0.450274	0.484651	0.288687	0.510317
SPAC22H10.13	0.416366	0.469658	0.531362	0.390716	0.35121	0.480234	0.315499	0.35293	0.362805	0.346211	0.411168	0.338047	0.178172	0.28043	0.438435	0.32969	0.339456	0.456814
SPAC22H12.01c	0.547943	0.423413	0.456749	0.410364	0.454073	0.444861	0.572256	0.439915	0.453362	0.367988	0.423832	0.579377	0.519466	0.412033	0.737344	0.528946	0.37903	0.460241
SPAC22H12.02	0.408016	0.493135	0.558645	0.493152	0.422602	0.408767	0.676194	0.479756	0.489325	0.408395	0.415691	0.525836	0.43004	0.411631	0.688256	0.388466	0.516674	0.495078
SPAC22H12.03	0.512377	0.533144	0.417005	0.456444	0.488104	0.466012	0.733156	0.543761	0.563304	0.596243	0.443937	0.458938	0.552626	0.589781	0.757959	0.495272	0.492478	0.823536
SPAC22H12.04c	0.673464	0.447509	0.455122	0.480124	0.347647	0.269291	0.333638	0.331778	0.307258	0.470847	0.366365	0.345448	0.430077	0.391907	0.490366	0.518747	0.275956	0.652124
SPAC22H12.05c	0.439576	0.4955	0.557756	0.436747	0.441312	0.431561	0.597806	0.506848	0.425313	0.424452	0.436849	0.49777	0.39355	0.43497	0.711956	0.425274	0.316931	0.674986
SPAC23A1.02c	0.536681	0.599344	0.589398	0.434436	0.382276	0.428737	0.620567	0.432764	0.420333	0.454368	0.303539	0.442489	0.466935	0.497238	0.534147	0.442288	0.358773	0.701906
SPAC23A1.03	0.407535	0.4483	0.49645	0.352874	0.351193	0.495595	0.510768	0.371889	0.386968	0.38994	0.477566	0.54518	0.432452	0.406052	0.511557	0.424714	0.370814	0.622174
SPAC23A1.04c	0.396318	0.429341	0.379375	0.395395	0.434828	0.396344	0.496312	0.503616	0.517593	0.488685	0.393447	0.402564	0.433574	0.377795	0.578438	0.367429	0.385791	0.608576
SPAC23A1.05	0.594855	0.736662	0.683128	0.430186	0.48882	0.695675	0.628837	0.455112	0.581473	0.52981	0.607943	0.596023	0.631774	0.354943	0.721354	0.407042	0.39477	0.7718
SPAC23A1.06c	0.437044	0.447616	0.576336	0.390713	0.380794	0.4571	0.569337	0.358188	0.361248	0.50079	0.350267	0.446804	0.402287	0.432812	0.513933	0.422549	0.39446	0.538423
SPAC23A1.07	0.467788	0.46458	0.936266	0.51554	0.399793	0.477013	0.65106	0.502578	0.39906	0.467583	0.30964	0.403987	0.594917	0.485775	0.416746	0.411941	0.29227	0.819841
SPAC23A1.08c	0.438598	0.33839	0.774883	0.350559	0.276999	0.26575	0.360344	0.329375	0.278552	0.300224	0.243729	0.36837	0.20491	0.302998	0.464889	0.483851	0.522977	0.684103
SPAC23A1.09	0.46389	0.552914	0.796	0.571556	0.488847	0.365703	0.784923	0.416675	0.52888	0.421269	0.43212	0.388325	0.540142	0.516687	0.674528	0.372249	0.45318	0.719072
SPAC23A1.10	0.558665	0.458078	0.65907	0.472177	0.337011	0.319489	0.30269	0.282388	0.22808	0.324905	0.32229	0.350388	0.344953	0.298843	0.519137	0.608784	0.426152	0.674124
SPAC23A1.11	0.691606	0.416175	0.587951	0.47319	0.28796	0.349837	0.388331	0.317148	0.339789	0.379982	0.420199	0.226455	0.31971	0.369449	0.481427	0.592286	0.572256	0.717724
SPAC23A1.12c	0.581545	0.449988	0.646515	0.440921	0.400779	0.328911	0.362161	0.279314	0.363226	0.366062	0.240708	0.369622	0.364937	0.351874	0.479778	0.407932	0.348421	0.530473
SPAC23A1.14c	0.407724	0.484427	0.585008	0.457039	0.464646	0.346943	0.340704	0.367211	0.306943	0.359758	0.37669	0.393585	0.336433	0.293537	0.49271	0.390238	0.373296	0.482776
SPAC23A1.15c	0.569709	0.612798	0.536105	0.442786	0.469305	0.446003	0.395042	0.377962	0.472747	0.436135	0.465494	0.399754	0.311598	0.458776	0.535157	0.465176	0.37512	0.601264
SPAC23A1.16c	0.557209	0.469376	0.364386	0.493984	0.371061	0.392995	0.601108	0.381231	0.315257	0.452655	0.269447	0.359763	0.391199	0.413553	0.558811	0.308333	0.36314	0.476407
SPAC23A1.17	0.36331	0.391475	0.498344	0.341563	0.27884	0.271798	0.320356	0.265569	0.258	0.316744	0.287638	0.322196	0.280937	0.260927	0.359198	0.423632	0.299821	0.449333
SPAC23A1.18c	0.489282	0.52132	0.471283	0.40592	0.393923	0.438846	0.425536	0.499027	0.38497	0.465824	0.378482	0.465551	0.408524	0.524117	0.688335	0.463924	0.346099	0.621873
SPAC23A1.19c	0.426302	0.439894	0.452564	0.402255	0.387104	0.390726	0.400064	0.385966	0.436003	0.452172	0.426719	0.444961	0.386898	0.412181	0.437295	0.374695	0.35107	0.546843
SPAC23A1.20	0.358941	0.529495	0.427871	0.418704	0.431446	0.336702	0.509008	0.323175	0.296554	0.437784	0.434772	0.296277	0.433215	0.4007	0.378712	0.413332	0.34095	0.499569
SPAC23C11.01	0.43516	0.419452	0.485619	0.58871	0.41234	0.555915	0.537737	0.443812	0.456384	0.502995	0.451904	0.496776	0.578986	0.412293	0.585833	0.402218	0.397188	0.643929
SPAC23C11.02c	0.496776	0.461394	0.401773	0.465086	0.330764	0.484598	0.317406	0.404597	0.278852	0.475813	0.449713	0.408735	0.529926	0.193514	0.381706	0.428232	0.374107	0.618991
SPAC23C11.03	0.413127	0.366736	0.578881	0.35142	0.359098	0.38534	0.34349	0.336514	0.328875	0.455265	0.390517	0.408343	0.396665	0.345152	0.468604	0.418347	0.427168	0.469108
SPAC23C11.04c	0.394061	0.389118	0.486734	0.365682	0.345774	0.392772	0.393168	0.34865	0.368479	0.403075	0.374067	0.478607	0.402028	0.378126	0.478541	0.392716	0.387511	0.503293
SPAC23C11.05	0.582461	0.543396	0.554035	0.425548	0.345033	0.315877	0.366717	0.295862	0.299813	0.40075	0.362782	0.398657	0.363006	0.337323	0.519419	0.503437	0.310119	0.545608
SPAC23C11.06c	0.423993	0.401754	0.450719	0.381994	0.280952	0.351172	0.335886	0.304086	0.317932	0.353042	0.332289	0.320907	0.370735	0.330164	0.415095	0.367569	0.315495	0.493237
SPAC23C11.07	0.222274	0.23603	0.49429	1.08549	0.639038	0.317921	1.13888	0.475146	0.182872	0.336437	0.41786	0.456907	0.169121	0.303526	0.39486	0.43866	0.426646	0.780779
SPAC23C11.08	0.567594	0.391601	0.524681	0.447189	0.446155	0.388054	0.611695	0.402057	0.458349	0.436604	0.32673	0.451379	0.483201	0.362381	0.687732	0.431684	0.250675	0.794818
SPAC23C11.09	0.390922	0.442379	0.425164	0.374729	0.338994	0.307224	0.381666	0.281957	0.267774	0.422008	0.370972	0.414753	0.30897	0.326546	0.429925	0.429698	0.309954	0.511521
SPAC23C11.10	0.442614	0.677864	0.471785	0.521112	0.289037	0.487875	0.554476	0.501448	0.411557	0.655795	0.456043	0.551095	0.499447	0.515176	0.733026	0.507757	0.334655	0.561793
SPAC23C11.11	0.530235	0.536123	0.46429	0.436691	0.449667	0.434968	0.542811	0.444919	0.536763	0.488613	0.421421	0.423732	0.455924	0.340284	0.561278	0.468048	0.41112	0.687334
SPAC23C11.12	0.590898	0.665644	0.595381	0.3484	0.338569	0.282264	0.409311	0.67506	0.403346	0.365238	0.402738	0.19512	0.23811	0.458871	0.683118	0.655388	0.529714	0.835416
SPAC23C11.13c	0.494315	0.450895	0.672857	0.455312	0.411772	0.488688	0.550983	0.429704	0.508317	0.518166	0.349286	0.444326	0.392865	0.28579	0.574707	0.287196	0.463996	0.583781
SPAC23C11.14	0.431501	0.417192	0.403596	0.395518	0.371966	0.358346	0.3203	0.360913	0.319843	0.402699	0.279689	0.455392	0.388676	0.443617	0.49814	0.568601	0.350051	0.533559
SPAC23C11.15	0.413383	0.468235	0.460324	0.415684	0.415126	0.358451	0.538676	0.402059	0.518408	0.456572	0.360345	0.385028	0.382591	0.353888	0.44342	0.389979	0.389172	0.718025
SPAC23C11.16	0.561897	0.438676	0.475784	0.408498	0.390697	0.396634	0.45485	0.452843	0.597367	0.502256	0.403213	0.449472	0.54827	0.406331	0.523525	0.369639	0.483165	0.538991
SPAC23C11.17	0.507173	0.579357	0.392861	0.375369	0.421392	0.340311	0.396441	0.364139	0.315214	0.423099	0.352526	0.2716	0.436695	0.360284	0.509217	0.433719	0.34296	0.596195
SPAC23C4.02	0.38413	0.371282	0.540149	0.357181	0.334827	0.358606	0.441677	0.330712	0.3183	0.415695	0.353517	0.321631	0.267413	0.310335	0.453181	0.398281	0.310595	0.475879
SPAC23C4.03	0.501261	0.471846	0.554753	0.386233	0.407251	0.375218	0.481023	0.424749	0.45272	0.45186	0.402954	0.483721	0.538851	0.424214	0.493	0.426374	0.350859	0.726366
SPAC23C4.04c	0.632802	0.43531	0.29298	0.384791	0.356548	0.634976	0.96492	0.451738	0.624193	0.522321	0.406603	0.344718	0.664546	0.546933	0.746135	0.467841	0.49383	0.503074
SPAC23C4.05c	0.516434	0.2866	0.519309	0.38431	0.340837	0.330255	0.395887	0.392888	0.335738	0.362296	0.249579	0.370763	0.281663	0.321851	0.485482	0.341049	0.343078	0.486952
SPAC23C4.06c	0.559447	0.429091	0.673509	0.533463	0.427032	0.465589	0.651295	0.527018	0.505434	0.517559	0.467279	0.478599	0.496604	0.507904	0.577508	0.492877	0.386084	0.660543
SPAC23C4.07	0.645522	0.411659	0.656698	0.568053	0.435161	0.484825	0.692175	0.571024	0.506386	0.568848	0.51412	0.541411	0.535509	0.559504	0.653314	0.51909	0.427176	0.623986
SPAC23C4.08	0.424686	0.608949	0.446658	0.35855	0.366344	0.358043	0.556893	0.339774	0.305037	0.395184	0.334711	0.448777	0.369353	0.531634	0.389581	0.362694	0.339901	0.695816
SPAC23C4.09c	0.480205	0.536798	0.447732	0.412704	0.393867	0.394601	0.52535	0.372029	0.33518	0.451428	0.323193	0.376058	0.359368	0.565986	0.464309	0.406282	0.387625	0.699902
SPAC23C4.10	0.415503	0.489541	0.522957	0.386464	0.358154	0.317966	0.418263	0.360551	0.289741	0.358262	0.335548	0.302094	0.357527	0.317173	0.489595	0.496301	0.316843	0.585916
SPAC23C4.11	0.857436	0.555986	0.493577	0.431654	0.503833	0.627454	0.728399	0.752285	0.305425	0.760803	0.482211	0.232477	0.785457	0.819281	0.588039	0.556282	0.505644	0.819365
SPAC23C4.12	0.522578	0.512464	0.505622	0.395965	0.45869	0.430733	0.519158	0.396861	0.43457	0.430937	0.437375	0.505307	0.491673	0.397679	0.517711	0.490441	0.365926	0.590624
SPAC23C4.13	0.616874	0.584436	0.597111	0.39306	0.433585	0.546324	0.800609	0.534569	0.445235	0.620507	0.414241	0.356575	0.440642	0.469952	0.512627	0.501332	0.385106	0.525658
SPAC23C4.14	0.425068	0.479261	0.615961	0.421743	0.392095	0.332519	0.441886	0.306198	0.39488	0.377583	0.412896	0.433429	0.415215	0.338398	0.534378	0.404915	0.363976	0.566455
SPAC23C4.15	0.639688	0.387405	0.493852	0.467613	0.573793	0.456368	0.535974	0.379164	0.618629	0.432455	0.449897	0.28633	0.564155	0.549912	0.582057	0.514237	0.466162	0.687601
SPAC23C4.16c	0.452246	0.367566	0.465932	0.396771	0.3548	0.374684	0.423987	0.306463	0.366819	0.383244	0.358082	0.533055	0.331035	0.35228	0.479194	0.378032	0.379101	0.540694
SPAC23C4.17	0.490322	0.517792	0.562989	0.440556	0.388581	0.374397	0.54042	0.375654	0.468535	0.460667	0.360021	0.394745	0.439152	0.38865	0.610898	0.414754	0.332554	0.616507
SPAC23C4.18c	0.499259	0.422386	0.476904	0.365811	0.371575	0.342564	0.481205	0.377508	0.417546	0.438481	0.379866	0.408807	0.419335	0.350725	0.538605	0.373	0.333336	0.57946
SPAC23C4.19	0.435171	0.312061	0.407358	0.268662	0.30444	0.287935	0.322711	0.298811	0.292159	0.33554	0.354839	0.302772	0.291824	0.327103	0.391002	0.343222	0.355528	0.441295
SPAC23D3.01	0.489204	0.324177	0.624754	0.391744	0.375354	0.422244	0.51723	0.382393	0.391819	0.399986	0.330703	0.476649	0.48072	0.436101	0.537459	0.420092	0.31125	0.626212
SPAC23D3.02	0.425212	0.498559	0.597739	0.340854	0.315649	0.338234	0.438958	0.386084	0.270576	0.442533	0.306834	0.357608	0.445781	0.419695	0.449076	0.296143	0.32071	0.526184
SPAC23D3.03c	0.486367	0.383231	0.603946	0.426059	0.375302	0.397105	0.578234	0.444351	0.547522	0.464201	0.391364	0.44565	0.412913	0.305943	0.450727	0.390999	0.330523	0.714565
SPAC23D3.04c	0.464084	0.415195	0.597237	0.376731	0.386963	0.334976	0.426861	0.36466	0.372331	0.502212	0.420785	0.328763	0.361974	0.345816	0.546878	0.326247	0.305895	0.518941
SPAC23D3.05c	0.366814	0.568832	0.495203	0.328921	0.282836	0.324728	0.368657	0.313715	0.242526	0.374673	0.337129	0.432595	0.358095	0.34066	0.306073	0.346397	0.276385	0.445159
SPAC23D3.06c	0.398212	0.480508	0.537597	0.386014	0.350301	0.348805	0.444085	0.370674	0.355796	0.395769	0.30589	0.378461	0.412472	0.360226	0.543386	0.388659	0.334919	0.577587
SPAC23D3.07	0.680726	0.295171	0.44953	0.472902	0.51005	0.458654	0.481227	0.459193	0.393449	0.41709	0.335797	0.400267	0.557675	0.447372	0.599235	0.453746	0.426909	0.717462
SPAC23D3.08	0.449018	0.479794	0.423792	0.425428	0.338743	0.366113	0.447627	0.436505	0.458716	0.479549	0.284112	0.422922	0.339845	0.420821	0.528696	0.349792	0.325516	0.650633
SPAC23D3.09	0.451592	0.503446	0.429495	0.433237	0.355954	0.389421	0.467846	0.459418	0.47062	0.480627	0.299681	0.409954	0.355181	0.417927	0.565673	0.372869	0.319554	0.656812
SPAC23D3.10c	0.449168	0.45095	0.610406	0.400492	0.378461	0.445257	0.403674	0.351437	0.438593	0.346266	0.353973	0.380222	0.356076	0.366934	0.495442	0.332769	0.389408	0.624762
SPAC23D3.11	0.466222	0.501717	0.517615	0.43057	0.438083	0.426691	0.549523	0.397549	0.49357	0.44721	0.376806	0.43603	0.54692	0.490148	0.543381	0.408263	0.403941	0.675073
SPAC23D3.12	0.362859	0.444081	0.516816	0.469595	0.357613	0.37452	0.48666	0.411731	0.367195	0.438957	0.423454	0.570838	0.514035	0.490013	0.64054	0.519744	0.39981	0.606843
SPAC23D3.13c	0.451062	0.491024	0.48398	0.412431	0.37639	0.405333	0.484438	0.354909	0.402862	0.418654	0.345122	0.385911	0.450598	0.399208	0.567838	0.398729	0.327077	0.638242
SPAC23D3.14c	0.413991	0.446107	0.581372	0.404749	0.34045	0.363423	0.496148	0.400882	0.370599	0.345873	0.344303	0.328357	0.410099	0.300722	0.435438	0.308016	0.292664	0.443939
SPAC23D3.16	0.577751	0.481412	0.549187	0.357062	0.515539	0.546394	0.610289	0.578529	0.787939	0.486889	0.47368	0.353055	0.48055	0.371499	0.511982	0.474858	0.504648	0.638942
SPAC23D3.17	0.400641	0.528608	0.416991	0.440059	0.585294	0.538792	0.566752	0.46256	0.704605	0.431431	0.472049	0.409254	0.513119	0.48059	0.524916	0.421252	0.421074	0.725691
SPAC23E2.01	0.431022	0.453961	0.519412	0.391148	0.408462	0.410779	0.415295	0.419382	0.390588	0.444573	0.405848	0.435546	0.434067	0.376147	0.536967	0.419415	0.368776	0.592006
SPAC23E2.02	0.39542	0.448824	0.447421	0.358507	0.327809	0.35295	0.432384	0.367299	0.328449	0.35545	0.341025	0.415171	0.358632	0.279029	0.490028	0.357532	0.284024	0.523564
SPAC23E2.03c	0.386237	0.3747	0.416511	0.332394	0.358324	0.335943	0.387526	0.276227	0.387895	0.288259	0.295669	0.314913	0.402728	0.352365	0.399887	0.407749	0.347665	0.561703
SPAC23G3.01	0.415731	0.355494	0.410041	0.38447	0.300036	0.346682	0.356306	0.292543	0.33516	0.356825	0.306486	0.326691	0.287685	0.294092	0.416888	0.420071	0.373037	0.52384
SPAC23G3.02c	0.421901	0.429859	0.458506	0.411698	0.394006	0.389143	0.464262	0.389845	0.437306	0.400086	0.318725	0.411023	0.395598	0.360892	0.546349	0.384949	0.31898	0.582199
SPAC23G3.03	0.316013	0.392478	0.409152	0.348881	0.3092	0.382136	0.367748	0.28101	0.297548	0.370047	0.310025	0.343608	0.351745	0.223667	0.371169	0.369733	0.223561	0.512569
SPAC23G3.04	0.493263	0.512146	0.420602	0.418716	0.370573	0.602118	0.481214	0.454884	0.546552	0.405172	0.31981	0.494722	0.483491	0.5131	0.562951	0.511623	0.447383	0.585636
SPAC23G3.05c	0.462975	0.536932	0.579234	0.376114	0.422894	0.45667	0.657039	0.528123	0.508069	0.459684	0.386658	0.473209	0.53247	0.570373	0.596732	0.344516	0.390601	0.569693
SPAC23G3.06	0.387016	0.507963	0.510109	0.407428	0.35155	0.366937	0.465431	0.408889	0.451389	0.601661	0.365024	0.388165	0.425307	0.340462	0.479511	0.507048	0.462069	0.621166
SPAC23G3.07c	0.623244	0.476721	0.510168	0.440908	0.397501	0.386602	0.467608	0.36256	0.424362	0.428744	0.269249	0.435426	0.421311	0.382075	0.54045	0.458065	0.380581	0.572044
SPAC23G3.08c	0.480614	0.456689	0.488965	0.454228	0.33922	0.404132	0.513962	0.385016	0.502614	0.442831	0.347258	0.454727	0.453682	0.36811	0.491716	0.474214	0.348001	0.637802
SPAC23G3.09	0.422816	0.455958	0.517168	0.414136	0.377823	0.392298	0.489405	0.356714	0.370657	0.421837	0.359091	0.480836	0.295446	0.363393	0.417405	0.411669	0.303642	0.601076
SPAC23G3.10c	0.496365	0.477313	0.508014	0.477178	0.387273	0.395569	0.493657	0.387637	0.37709	0.413297	0.323396	0.440779	0.299648	0.383074	0.486388	0.424936	0.319707	0.542663
SPAC23G3.11	0.545817	0.452046	0.568628	0.522023	0.42463	0.392661	0.506374	0.44623	0.369514	0.405424	0.347292	0.445342	0.336178	0.434484	0.553987	0.425976	0.341226	0.572156
SPAC23G3.12c	0.400458	0.370739	0.412466	0.36718	0.329343	0.302595	0.349086	0.323257	0.31678	0.371458	0.302469	0.318783	0.287659	0.33621	0.455209	0.351801	0.321118	0.529358
SPAC23H3.02c	0.424321	0.834574	0.449905	0.521255	0.568129	0.562919	0.757973	0.466829	0.437253	0.621041	0.443288	0.536638	0.455006	0.434009	0.561378	0.456176	0.533078	0.678251
SPAC23H3.03c	0.520993	0.424331	0.453146	0.417213	0.333647	0.479761	0.568472	0.56577	0.398648	0.495157	0.427668	0.401822	0.509914	0.467418	0.519711	0.451604	0.306636	0.559995
SPAC23H3.04	0.569673	0.433931	0.611565	0.455132	0.471074	0.429513	0.541637	0.455159	0.429279	0.478534	0.402255	0.478955	0.448852	0.474425	0.600709	0.370726	0.364666	0.632839
SPAC23H3.05c	0.486628	0.35491	0.505363	0.426158	0.367539	0.452807	0.546718	0.442354	0.336248	0.365714	0.385295	0.347837	0.324842	0.425191	0.592572	0.410715	0.3258	0.624968
SPAC23H3.06	0.481307	0.45278	0.551582	0.407144	0.371406	0.420356	0.4908	0.436586	0.397125	0.44504	0.380809	0.414049	0.435597	0.37924	0.527303	0.364177	0.324244	0.588458
SPAC23H3.07c	0.518648	0.393994	0.476831	0.412615	0.362443	0.427281	0.60563	0.51892	0.480384	0.452219	0.392238	0.324257	0.483711	0.41851	0.703284	0.312185	0.408862	0.69282
SPAC23H3.08c	0.432802	0.530468	0.412846	0.394643	0.40147	0.457792	0.667613	0.583712	0.48952	0.514395	0.346251	0.543517	0.552983	0.435604	0.568697	0.432665	0.369848	0.634458
SPAC23H3.09c	0.473919	0.660681	0.725151	0.457013	0.404358	0.43065	0.554919	0.402927	0.487184	0.53032	0.385158	0.406135	0.51594	0.428497	0.411665	0.474194	0.517227	0.626085
SPAC23H3.10	0.459095	0.414891	0.553548	0.461886	0.371995	0.31331	0.525883	0.364062	0.439907	0.472449	0.419972	0.356079	0.344356	0.33763	0.441492	0.498388	0.317753	0.60924
SPAC23H3.11c	0.38075	0.38687	0.668813	0.343368	0.390118	0.292578	0.408699	0.315479	0.317944	0.386076	0.36624	0.309439	0.379722	0.316812	0.447885	0.423285	0.379191	0.440832
SPAC23H3.12c	0.582422	0.41739	0.590416	0.558555	0.516627	0.50983	0.696289	0.67671	0.411854	0.458152	0.38607	0.536541	0.746027	0.413611	0.717172	0.377789	0.256317	0.710106
SPAC23H3.13c	0.461429	0.53919	0.647589	0.592642	0.474727	0.524871	0.648337	0.473867	0.455183	0.551392	0.496784	0.560749	0.615795	0.532665	0.708732	0.528247	0.471575	0.742296
SPAC23H3.14	0.567607	0.590312	0.480596	0.661891	0.391365	0.405	0.760208	0.494252	0.471121	0.526372	0.505318	0.434726	0.482198	0.48634	0.630334	0.60293	0.413865	0.694932
SPAC23H3.15c	0.299316	0.271255	0.410766	0.332496	0.277832	0.354678	0.34196	0.31298	0.244536	0.363626	0.234737	0.349086	0.358255	0.269466	0.411372	0.331879	0.296234	0.530176
SPAC23H4.01c	0.384217	0.391837	0.599344	0.343474	0.356631	0.334683	0.389273	0.302352	0.321945	0.400701	0.355488	0.338822	0.384998	0.334008	0.363319	0.419842	0.342889	0.592025
SPAC23H4.02	0.403611	0.446106	0.487786	0.368775	0.365727	0.401144	0.41377	0.304707	0.310285	0.39681	0.303359	0.405882	0.356592	0.385392	0.522229	0.324065	0.358032	0.626635
SPAC23H4.03c	0.573528	0.367451	0.505725	0.333212	0.382923	0.383978	0.59711	0.579912	0.556826	0.523748	0.288902	0.381948	0.587418	0.367478	0.662193	0.398193	0.409022	0.654266
SPAC23H4.04	0.574091	0.477368	0.50492	0.501724	0.299515	0.409086	0.563397	0.537066	0.361937	0.323431	0.344371	0.399142	0.434104	0.470025	0.455239	0.429096	0.345411	0.666168
SPAC23H4.05c	0.765875	0.810025	0.871087	0.894076	0.721879	0.392061	0.776852	0.537247	0.536831	0.525169	0.708699	0.303052	0.528349	0.737081	0.819248	0.485039	0.397541	1.09882
SPAC23H4.06	0.462759	0.39979	0.52446	0.417432	0.382958	0.345472	0.378744	0.325889	0.322947	0.402083	0.41651	0.338776	0.33814	0.409174	0.414271	0.480582	0.362101	0.606017
SPAC23H4.07c	0.499553	0.511498	0.562299	0.520852	0.434464	0.379513	0.583581	0.409433	0.33621	0.430496	0.420571	0.589951	0.523177	0.354157	0.685185	0.410729	0.496309	0.778174
SPAC23H4.08	0.255199	0.388872	0.552726	0.488732	0.407559	0.453817	0.535186	0.347456	0.573458	0.462313	0.384638	0.299653	0.363988	0.297151	0.406552	0.328674	0.256748	0.688046
SPAC23H4.09	0.484188	0.492453	0.520969	0.453124	0.441012	0.433211	0.582009	0.456373	0.296156	0.363525	0.322695	0.465232	0.366993	0.426656	0.569084	0.398416	0.416754	0.726653
SPAC23H4.10c	0.437692	0.442689	0.593079	0.435797	0.417206	0.413158	0.500933	0.383292	0.359486	0.376376	0.355546	0.446355	0.467893	0.434345	0.532352	0.360613	0.388564	0.672463
SPAC23H4.11c	0.556286	0.491521	0.621907	0.419502	0.455742	0.436237	0.589354	0.554194	0.345993	0.518894	0.456822	0.42493	0.538519	0.491921	0.592471	0.272589	0.381711	0.592219
SPAC23H4.12	0.45245	0.56746	0.537584	0.485375	0.349892	0.365288	0.491525	0.379343	0.513683	0.430766	0.386445	0.569167	0.459977	0.45796	0.695074	0.390269	0.398491	0.601748
SPAC23H4.13c	0.461415	0.47287	0.586533	0.555417	0.450923	0.540904	0.607932	0.547606	0.547029	0.623224	0.398044	0.554431	0.560656	0.489938	0.648163	0.405767	0.376333	0.772338
SPAC23H4.14	0.552099	0.518355	0.546609	0.50474	0.485364	0.510726	0.812728	0.602764	0.592621	0.565591	0.405024	0.486806	0.458744	0.467271	0.656392	0.401477	0.367173	0.76494
SPAC23H4.15	0.467247	0.372555	0.563255	0.414286	0.406813	0.372001	0.488367	0.380134	0.524382	0.449016	0.336305	0.459337	0.391246	0.349817	0.561877	0.392284	0.366054	0.688201
SPAC23H4.16c	0.389678	0.409748	0.3731	0.562103	0.357526	0.583797	0.7784	0.427083	0.522101	0.539594	0.396859	0.541527	0.657905	0.438912	0.60972	0.461108	0.47442	0.664636
SPAC23H4.17c	0.429506	0.396078	0.418095	0.481407	0.402887	0.473685	0.601543	0.413941	0.440072	0.417475	0.381952	0.371611	0.507874	0.551189	0.576276	0.429491	0.359392	0.581639
SPAC23H4.18c	0.439161	0.631016	0.487199	0.486216	0.403067	0.52818	0.738047	0.383367	0.643981	0.507988	0.550035	0.577183	0.552556	0.659482	0.736699	0.473472	0.446396	0.699351
SPAC23H4.21	0.52893	0.708042	0.557956	0.56083	0.537891	0.598961	0.629818	0.600975	0.608492	0.577573	0.397993	0.255513	0.510927	0.455498	0.470823	0.381997	0.286589	0.633715
SPAC24B11.05	0.618902	0.489336	0.555937	0.450387	0.400786	0.386341	0.54446	0.477435	0.440854	0.454994	0.405423	0.440976	0.408389	0.442139	0.678134	0.408215	0.38049	0.66563
SPAC24B11.06c	0.450986	0.50061	0.484572	0.412049	0.481175	0.409058	0.596847	0.562967	0.544755	0.451469	0.315533	0.502954	0.525572	0.475181	0.608427	0.352537	0.493049	0.67497
SPAC24B11.07c	0.376683	0.567889	0.496622	0.466968	0.390593	0.322638	0.444414	0.334458	0.378323	0.460369	0.381311	0.411471	0.30584	0.3736	0.626377	0.491009	0.345838	0.591435
SPAC24B11.08c	0.422904	0.456417	0.425456	0.382314	0.370718	0.321775	0.41056	0.325048	0.241719	0.396161	0.307934	0.337158	0.384267	0.24028	0.486892	0.40963	0.338401	0.47804
SPAC24B11.09	0.512307	0.511513	0.531452	0.507202	0.443465	0.426841	0.546861	0.367294	0.349627	0.408867	0.375057	0.4451	0.4314	0.406405	0.56566	0.459395	0.315563	0.715631
SPAC24B11.10c	0.469886	0.450387	0.501702	0.401654	0.343643	0.314157	0.3882	0.39218	0.33681	0.324701	0.327286	0.32538	0.357429	0.333113	0.440628	0.457002	0.29679	0.601962
SPAC24B11.11c	0.445077	0.437764	0.607111	0.407862	0.33931	0.441451	0.397826	0.361939	0.412678	0.377496	0.403088	0.411496	0.410956	0.440401	0.424376	0.474425	0.351945	0.475161
SPAC24B11.12c	0.416119	0.414517	0.529123	0.420048	0.368749	0.376489	0.436269	0.348783	0.383454	0.37302	0.352627	0.414005	0.399609	0.313754	0.490061	0.432874	0.368881	0.546901
SPAC24B11.13	0.510911	0.432334	0.531259	0.413556	0.428376	0.355327	0.434874	0.410207	0.364445	0.418168	0.411842	0.387397	0.476879	0.392768	0.513085	0.498484	0.481099	0.630974
SPAC24B11.14	0.614494	0.63783	1.00558	0.892898	0.728026	0.570355	0.986227	0.718331	0.663039	1.05287	0.415988	0.360306	0.33625	0.544621	0.593576	0.524954	0.33871	1.01112
SPAC24C9.02c	0.358249	0.460853	0.473022	0.436234	0.320897	0.325576	0.580585	0.393638	0.499566	0.589046	0.294584	0.439681	0.35164	0.394134	0.445352	0.386025	0.426335	0.61717
SPAC24C9.03	0.452928	0.447673	0.523325	0.385607	0.327604	0.372339	0.401791	0.328214	0.405176	0.369127	0.401864	0.398074	0.445207	0.354701	0.406085	0.393276	0.335353	0.538159
SPAC24C9.04	0.680867	0.5183	0.557727	0.457621	0.461379	0.540622	0.620053	0.414577	0.502532	0.4795	0.430984	0.356753	0.530801	0.460839	0.699616	0.498235	0.392528	0.605954
SPAC24C9.05c	0.446515	0.394047	0.429495	0.327489	0.264013	0.303507	0.303187	0.260624	0.237142	0.369839	0.240988	0.356221	0.259813	0.273686	0.328935	0.27884	0.352171	0.462058
SPAC24C9.06c	0.360914	0.396905	0.524773	0.390424	0.351417	0.336572	0.336601	0.314332	0.361608	0.406266	0.316155	0.482987	0.379631	0.304722	0.48435	0.476337	0.372801	0.608504
SPAC24C9.07c	0.370406	0.429088	0.490708	0.37874	0.313221	0.321035	0.383964	0.324113	0.352058	0.346605	0.36166	0.376257	0.344541	0.326408	0.490824	0.360136	0.332804	0.525351
SPAC24C9.08	0.479705	0.398791	0.488441	0.386833	0.354994	0.34653	0.353133	0.354512	0.428418	0.407174	0.363173	0.340455	0.380675	0.350757	0.503202	0.374895	0.329077	0.531678
SPAC24C9.09	0.450807	0.491709	0.536575	0.401085	0.351558	0.461462	0.523966	0.363551	0.455488	0.412489	0.390842	0.398709	0.45631	0.397418	0.557259	0.415546	0.385357	0.576569
SPAC24C9.10c	0.444376	0.462124	0.592234	0.458869	0.352645	0.472644	0.493502	0.375599	0.431079	0.486987	0.328661	0.386519	0.326277	0.37216	0.512831	0.444642	0.340869	0.462589
SPAC24C9.11	0.417056	0.436583	0.534281	0.348984	0.396767	0.425424	0.469489	0.380169	0.333251	0.428942	0.450806	0.359433	0.528128	0.392901	0.431611	0.367305	0.305214	0.60085
SPAC24C9.12c	0.474027	0.509275	0.477193	0.419856	0.378895	0.38823	0.383948	0.328944	0.311514	0.38326	0.361634	0.408421	0.432803	0.297787	0.476699	0.541883	0.449757	0.716585
SPAC24C9.13c	0.418899	0.679655	0.851123	0.53915	0.407109	0.498185	0.57785	0.70761	0.472828	0.522789	0.513315	0.297302	0.532433	0.342171	0.712901	0.537867	0.37186	0.946699
SPAC24C9.14	0.376207	0.482907	0.44371	0.387348	0.387505	0.406955	0.508125	0.372321	0.367043	0.369583	0.359489	0.403435	0.32508	0.338029	0.475894	0.435747	0.281667	0.563827
SPAC24C9.15c	0.418513	0.508591	0.373741	0.388636	0.397528	0.373635	0.472748	0.39674	0.278118	0.34101	0.326127	0.369828	0.379612	0.381258	0.435079	0.410381	0.241274	0.553465
SPAC24C9.16c	0.496016	0.535918	1.0957	0.425809	0.332952	0.535028	0.438363	0.331451	0.32049	0.52021	0.450181	0.329383	0.298127	0.417018	0.447246	0.445814	0.318087	0.717902
SPAC24H6.01c	0.48409	0.429624	0.501736	0.422504	0.513206	0.608058	0.600482	0.489285	0.558961	0.492293	0.380556	0.522574	0.418292	0.36835	0.593643	0.356389	0.386151	0.538644
SPAC24H6.02c	0.505774	0.357354	0.549142	0.447834	0.356097	0.386059	0.597393	0.416446	0.369461	0.426603	0.335554	0.536452	0.318013	0.448906	0.495373	0.345471	0.411396	0.647373
SPAC24H6.03	0.472773	0.54223	0.356837	0.47563	0.399264	0.417624	0.567897	0.434186	0.386013	0.414414	0.371615	0.54035	0.490919	0.482473	0.578809	0.401372	0.368864	0.654815
SPAC24H6.04	0.371963	0.474709	0.423797	0.479103	0.373096	0.368369	0.509132	0.316631	0.29348	0.399341	0.423982	0.393213	0.376534	0.238188	0.486974	0.36253	0.381738	0.56987
SPAC24H6.05	0.486823	0.434794	0.577522	0.386384	0.340632	0.384026	0.425935	0.419557	0.389397	0.428548	0.431588	0.453468	0.374702	0.383971	0.495773	0.402422	0.358067	0.568214
SPAC24H6.06	0.434654	0.52916	0.506782	0.466399	0.476308	0.436403	0.439859	0.362586	0.388829	0.46788	0.347901	0.406855	0.375207	0.382768	0.509782	0.495541	0.370064	0.71882
SPAC24H6.07	0.370966	0.256484	0.634298	0.40253	0.325487	0.343139	0.398998	0.306174	0.301744	0.391287	0.371142	0.315713	0.218738	0.386273	0.434157	0.390525	0.310453	0.561064
SPAC24H6.08	0.638745	0.380646	0.516376	0.442646	0.443492	0.427578	0.56623	0.495849	0.392238	0.392282	0.445674	0.462798	0.374182	0.395825	0.632742	0.401586	0.286773	0.571701
SPAC24H6.09	0.601453	0.479433	0.462079	0.426375	0.33758	0.371931	0.482383	0.40274	0.343812	0.412889	0.293779	0.419223	0.397523	0.418455	0.599531	0.498992	0.41931	0.558629
SPAC24H6.10c	0.441571	0.451047	0.682453	0.410784	0.419892	0.323639	0.382507	0.257091	0.32816	0.396922	0.275603	0.382218	0.35076	0.258534	0.368963	0.40012	0.37774	0.485893
SPAC24H6.11c	0.553166	0.439334	0.510252	0.427742	0.342755	0.361307	0.534711	0.451976	0.383158	0.37682	0.385436	0.447863	0.417923	0.342078	0.563448	0.404357	0.351037	0.648797
SPAC24H6.12c	0.593619	0.49409	0.517929	0.411389	0.373015	0.346246	0.548977	0.448067	0.416937	0.524499	0.288891	0.497244	0.460638	0.417929	0.619772	0.366873	0.317243	0.601549
SPAC24H6.13	0.483494	0.473376	0.645058	0.430509	0.398066	0.347709	0.484752	0.379431	0.481059	0.43691	0.310587	0.378729	0.471416	0.399568	0.550977	0.397022	0.446724	0.596431
SPAC25A8.01c	0.444762	0.593983	0.460504	0.419922	0.382481	0.38621	0.457783	0.403479	0.396512	0.473099	0.449014	0.47083	0.398096	0.383135	0.472119	0.339602	0.440565	0.617041
SPAC25A8.02	0.457284	0.408962	0.571511	0.545252	0.396238	0.446428	0.51207	0.554691	0.347958	0.425626	0.509772	0.378943	0.375411	0.624091	0.618833	0.377216	0.414456	0.646409
SPAC25A8.03c	0.555451	0.419305	0.482363	0.433021	0.397971	0.402701	0.585347	0.424804	0.414869	0.391482	0.382762	0.382079	0.533082	0.434608	0.419741	0.33702	0.389008	0.596174
SPAC25B8.01	0.576876	0.523076	0.746051	0.370442	0.439865	0.444533	0.497851	0.64832	0.597874	0.450747	0.265623	0.354783	0.46301	0.472445	0.636412	0.446373	0.361913	0.699184
SPAC25B8.02	0.420494	0.3927	0.507018	0.436781	0.341465	0.503372	0.440148	0.376239	0.367061	0.385039	0.378115	0.386168	0.285566	0.339836	0.424922	0.277595	0.307237	0.456668
SPAC25B8.03	0.502251	0.555408	0.393124	0.402478	0.362898	0.423109	0.394345	0.31029	0.362698	0.366654	0.387846	0.410621	0.352682	0.362229	0.434077	0.398766	0.346937	0.525692
SPAC25B8.04c	0.416433	0.486249	0.523658	0.345932	0.426838	0.502933	0.488247	0.394546	0.438567	0.431367	0.401314	0.352331	0.443941	0.477117	0.50247	0.348243	0.389039	0.767332
SPAC25B8.05	0.480536	0.422256	0.504109	0.407681	0.406852	0.365149	0.500273	0.325707	0.446213	0.41965	0.397338	0.442771	0.415842	0.373969	0.585195	0.372961	0.323938	0.579411
SPAC25B8.06c	0.482175	0.448743	0.501606	0.407536	0.405727	0.376186	0.462369	0.34675	0.437335	0.398296	0.361046	0.393623	0.351342	0.354556	0.540965	0.371632	0.334466	0.546248
SPAC25B8.07c	0.552069	0.500877	0.557402	0.453006	0.466445	0.523561	0.742565	0.571129	0.497274	0.515382	0.391965	0.657845	0.466111	0.594797	0.651389	0.426608	0.364708	0.708704
SPAC25B8.08	0.431428	0.551079	0.663037	0.427514	0.399971	0.439113	0.550003	0.444716	0.5375	0.376175	0.413609	0.448646	0.522039	0.387048	0.533676	0.482156	0.33792	0.643839
SPAC25B8.09	0.385655	0.444057	0.584586	0.467594	0.370568	0.381031	0.454878	0.401755	0.517393	0.404557	0.315863	0.503769	0.277507	0.424175	0.452845	0.322677	0.3271	0.527233
SPAC25B8.10	0.591748	0.5498	0.417052	0.454373	0.345803	0.457548	0.4684	0.341675	0.327246	0.383256	0.38918	0.466423	0.401949	0.383201	0.47229	0.475171	0.390328	0.577237
SPAC25B8.11	0.524993	0.37695	0.493229	0.348899	0.345867	0.395411	0.4408	0.353156	0.459503	0.465924	0.412036	0.543297	0.336868	0.368064	0.540351	0.450531	0.365546	0.555834
SPAC25B8.12c	0.501741	0.575311	0.518771	0.41968	0.405837	0.390574	0.423192	0.425589	0.323257	0.435609	0.325685	0.314388	0.496558	0.495422	0.631158	0.51521	0.443213	0.745448
SPAC25B8.13c	0.431361	0.519973	0.647943	0.442541	0.440285	0.455926	0.561737	0.467837	0.399631	0.452507	0.442455	0.420011	0.443466	0.515171	0.641588	0.60085	0.546938	0.705074
SPAC25B8.14	0.37303	0.461277	0.593922	0.388107	0.37505	0.37393	0.468375	0.345777	0.367364	0.438452	0.358491	0.415457	0.434008	0.4458	0.490641	0.434219	0.373906	0.559675
SPAC25B8.15c	0.380604	0.48328	0.578129	0.378004	0.363543	0.363686	0.447762	0.341701	0.386828	0.434566	0.373667	0.407417	0.405102	0.407404	0.466539	0.44026	0.36266	0.499601
SPAC25B8.16	0.340336	0.424393	0.431806	0.334945	0.344985	0.402306	0.357322	0.414424	0.357046	0.432971	0.414486	0.528802	0.401693	0.340471	0.485667	0.335375	0.322345	0.523752
SPAC25B8.17	0.823518	0.596942	0.691167	0.439272	0.489187	0.393945	0.517987	0.404146	0.367144	0.43617	0.299213	0.546717	0.468066	0.391159	0.579779	0.498014	0.339027	0.626856
SPAC25B8.18	0.73257	0.702012	0.432256	0.479521	0.453715	0.432034	0.573631	0.439297	0.96853	0.488963	0.463311	0.456042	0.438724	0.838961	0.568526	0.489206	0.36312	0.478522
SPAC25B8.19c	0.41625	0.485814	0.564189	0.366319	0.330154	0.362671	0.372243	0.346919	0.42045	0.462224	0.408816	0.443151	0.339088	0.369645	0.445693	0.397918	0.300241	0.550485
SPAC25B8.20	0.477375	0.325753	0.4776	0.437556	0.448874	0.439413	0.725173	0.461427	0.438311	0.468778	0.378014	0.89258	0.349392	0.693062	0.579717	0.439625	0.423949	0.695668
SPAC25G10.01	0.508844	0.389218	0.397458	0.404967	0.399887	0.414848	0.475743	0.382858	0.433838	0.503289	0.320549	0.429478	0.496726	0.362061	0.50448	0.350923	0.427932	0.56514
SPAC25G10.02	0.416745	0.528983	0.468142	0.464552	0.4492	0.482159	0.67575	0.435778	0.610112	0.535892	0.370215	0.433059	0.414399	0.484289	0.583374	0.345534	0.403753	0.589556
SPAC25G10.03	0.42238	0.413453	0.540014	0.377146	0.299603	0.384599	0.399709	0.343391	0.326283	0.494196	0.335275	0.416694	0.420119	0.422189	0.496767	0.465046	0.357277	0.669168
SPAC25G10.04c	0.491228	0.39859	0.510569	0.409934	0.367822	0.422851	0.599192	0.39778	0.389532	0.459777	0.427269	0.381547	0.432279	0.465414	0.576676	0.398468	0.307366	0.774803
SPAC25G10.05c	0.379011	0.519938	0.571057	0.332363	0.332532	0.338748	0.317976	0.363024	0.292141	0.349577	0.370141	0.375366	0.404525	0.330086	0.445135	0.456768	0.328046	0.493091
SPAC25G10.06	0.35281	0.538427	0.494474	0.533892	0.474876	0.359305	0.358409	0.551754	0.345727	0.324578	0.509043	0.250275	0.246466	0.607728	0.817895	0.444185	0.339324	0.799909
SPAC25G10.07c	0.377337	0.505238	0.499605	0.414966	0.330792	0.36667	0.432784	0.385727	0.373247	0.43544	0.341866	0.394841	0.40706	0.369314	0.510314	0.372895	0.363949	0.580861
SPAC25G10.08	0.584382	0.494361	0.526103	0.368001	0.334579	0.390514	0.406591	0.423237	0.347597	0.392526	0.322006	0.349894	0.3864	0.33426	0.508006	0.484447	0.37154	0.587678
SPAC25G10.09c	0.364887	0.33385	0.379008	0.349629	0.269835	0.256055	0.303409	0.269534	0.265741	0.318112	0.292745	0.327834	0.257438	0.274906	0.337124	0.496001	0.33208	0.45115
SPAC25H1.02	0.335449	0.505147	0.411263	0.391855	0.332755	0.29059	0.380513	0.321587	0.425342	0.350148	0.379645	0.263887	0.243877	0.412633	0.333223	0.431003	0.286178	0.5115
SPAC25H1.03	0.416582	0.32219	0.612433	0.415319	0.36179	0.367828	0.3967	0.451994	0.464703	0.320964	0.37062	0.601228	0.376413	0.44573	0.469978	0.560444	0.463685	0.644964
SPAC25H1.04	0.5593	0.454858	0.766556	0.481687	0.377073	0.363777	0.545255	0.563286	0.52378	0.428406	0.504604	0.388085	0.53401	0.351882	0.723726	0.414291	0.457996	0.431338
SPAC25H1.05	0.382986	0.378406	0.601337	0.426694	0.441656	0.508988	0.4716	0.436459	0.495413	0.506624	0.369693	0.550438	0.496265	0.375531	0.64227	0.424849	0.488877	0.597606
SPAC25H1.06	0.485334	0.489826	0.591483	0.457603	0.432872	0.433269	0.610848	0.556203	0.537723	0.593796	0.405765	0.552952	0.395358	0.487849	0.666444	0.434349	0.317844	0.698903
SPAC25H1.07	0.533529	0.48513	0.484839	0.434428	0.431867	0.430378	0.526087	0.448749	0.518659	0.451756	0.391548	0.473459	0.425145	0.391727	0.579016	0.431156	0.391076	0.705298
SPAC25H1.08c	0.440523	0.388983	0.521422	0.448184	0.392072	0.294	0.360467	0.277598	0.327842	0.388742	0.304022	0.297823	0.4577	0.340184	0.433424	0.404426	0.26745	0.465641
SPAC25H1.09	0.541493	0.378841	0.514794	0.381232	0.391071	0.326996	0.363292	0.322356	0.358437	0.502229	0.446969	0.375005	0.301733	0.444696	0.451538	0.434302	0.274532	0.467792
SPAC25H1.10c	0.948858	0.890464	0.782222	0.631166	0.38494	0.72812	0.997275	0.738367	0.530208	0.827816	0.755079	0.750302	0.35285	0.491782	1.19403	0.409702	0.431441	0.871356
SPAC26A3.01	0.32334	0.402727	0.518577	0.413563	0.339221	0.343479	0.417941	0.364391	0.361235	0.474559	0.366239	0.315585	0.330571	0.359804	0.447697	0.522087	0.339435	0.633879
SPAC26A3.02	0.391085	0.38001	0.470363	0.400676	0.34298	0.397066	0.434132	0.405591	0.298948	0.459304	0.359175	0.455101	0.394715	0.41439	0.566708	0.425794	0.398484	0.668096
SPAC26A3.03c	0.435573	0.381515	0.466711	0.406486	0.34084	0.393192	0.395004	0.374025	0.313443	0.445435	0.355605	0.390835	0.323706	0.400262	0.531799	0.428944	0.400199	0.612832
SPAC26A3.04	0.608397	0.384157	0.532222	0.427298	0.372553	0.374141	0.361044	0.297804	0.310248	0.449395	0.37546	0.219812	0.139315	0.445331	0.445613	0.521212	0.562966	0.503004
SPAC26A3.05	0.501635	0.472199	0.415945	0.423121	0.322648	0.342411	0.381007	0.368088	0.336933	0.416828	0.344967	0.38401	0.368172	0.340029	0.544683	0.463354	0.366736	0.581653
SPAC26A3.06	0.395418	0.261095	0.549733	0.410559	0.400154	0.381632	0.474621	0.454715	0.235927	0.462503	0.3159	0.45713	0.456898	0.420348	0.438425	0.413714	0.3665	0.535838
SPAC26A3.07c	0.34776	0.385228	0.633082	0.539927	0.45357	0.543549	0.461774	0.272425	0.566788	0.487178	0.440444	0.395008	0.278223	0.427851	0.46492	0.280072	0.29249	0.544797
SPAC26A3.08	0.460236	0.436868	0.503679	0.425694	0.388419	0.367956	0.460682	0.449209	0.273316	0.426369	0.413194	0.434708	0.388289	0.536736	0.486884	0.409081	0.335711	0.54362
SPAC26A3.09c	0.450029	0.465886	0.426863	0.36592	0.329833	0.369025	0.494299	0.401313	0.372046	0.404247	0.396982	0.352691	0.315728	0.378328	0.482553	0.364658	0.311032	0.528655
SPAC26A3.10	0.428715	0.452284	0.45627	0.357885	0.344789	0.373005	0.444918	0.365701	0.344711	0.442514	0.396729	0.38835	0.393938	0.368234	0.580444	0.459982	0.329711	0.609266
SPAC26A3.11	0.41537	0.440023	0.406009	0.37238	0.377064	0.399363	0.517546	0.488869	0.407501	0.421003	0.350293	0.400407	0.358898	0.399736	0.56217	0.350845	0.39886	0.480326
SPAC26A3.12c	0.387131	0.426787	0.429639	0.394633	0.346674	0.363182	0.431003	0.402173	0.396336	0.39583	0.316254	0.36403	0.329235	0.36612	0.500169	0.407979	0.352494	0.547459
SPAC26A3.13c	0.424672	0.430817	0.425755	0.454664	0.369048	0.483401	0.5062	0.460877	0.512533	0.404093	0.456273	0.542653	0.49734	0.400096	0.516131	0.385372	0.414924	0.616619
SPAC26A3.14c	0.480631	0.417846	0.570524	0.556065	0.377527	0.44906	0.592386	0.461619	0.673613	0.507706	0.470362	0.49135	0.44395	0.419976	0.68526	0.476316	0.324796	0.609525
SPAC26A3.15c	0.373934	0.407296	0.59821	0.361879	0.322864	0.314541	0.360135	0.305741	0.38425	0.392218	0.30223	0.453371	0.346337	0.363944	0.451727	0.362506	0.361971	0.614485
SPAC26A3.16	0.385231	0.490665	0.474229	0.3525	0.37652	0.31933	0.376188	0.351587	0.406065	0.371092	0.28192	0.421904	0.341184	0.35127	0.486883	0.408726	0.325896	0.634429
SPAC26A3.17c	0.434196	0.31998	0.469378	0.40203	0.419389	0.247567	0.42397	0.417075	0.40919	0.3544	0.297038	0.349595	0.396859	0.310209	0.43926	0.420889	0.35325	0.482142
SPAC26F1.01	0.438954	0.45393	0.534589	0.372643	0.368018	0.344669	0.34645	0.380467	0.393784	0.370707	0.37892	0.37799	0.364237	0.352647	0.429645	0.413119	0.301345	0.542449
SPAC26F1.02	0.420115	0.421204	0.502446	0.438858	0.413886	0.445591	0.517648	0.422558	0.50121	0.54169	0.427653	0.496031	0.525456	0.374103	0.564807	0.415826	0.339568	0.768525
SPAC26F1.03	0.464603	0.436236	0.513488	0.44109	0.2943	0.340979	0.324103	0.283515	0.326483	0.390173	0.356255	0.376014	0.299291	0.362447	0.385199	0.410842	0.408732	0.471435
SPAC26F1.04c	0.504858	0.44031	0.520125	0.398034	0.423103	0.41448	0.497993	0.319175	0.456733	0.358312	0.349665	0.365082	0.394374	0.34127	0.583238	0.52303	0.349409	0.57493
SPAC26F1.05	0.549096	0.77046	1.16914	0.791359	0.676791	0.454179	1.3235	0.548221	0.448253	0.466415	0.256544	0.42479	0.446316	0.793555	0.672012	0.693699	0.446578	1.22926
SPAC26F1.06	0.552359	0.479501	0.7835	0.397049	0.387614	0.343389	0.35314	0.486323	0.15509	0.418834	0.276607	0.236808	0.336018	0.273155	0.505276	0.753818	0.295744	0.73512
SPAC26F1.07	0.46342	0.366572	0.629919	0.436527	0.412597	0.356191	0.498227	0.433811	0.399949	0.427214	0.338241	0.42118	0.440963	0.39715	0.567992	0.461344	0.532015	0.687619
SPAC26F1.08c	0.554421	0.466449	0.550209	0.400888	0.372332	0.352989	0.472267	0.366007	0.409992	0.437421	0.384841	0.439363	0.424256	0.358735	0.521012	0.38754	0.363441	0.589372
SPAC26F1.09	0.421883	0.426757	0.505562	0.447182	0.340922	0.36969	0.410214	0.344974	0.439113	0.403584	0.396484	0.398121	0.335447	0.363337	0.500947	0.407295	0.327457	0.516495
SPAC26F1.10c	0.552906	0.422745	0.486416	0.415259	0.284008	0.345931	0.440681	0.337038	0.380378	0.357845	0.349049	0.505415	0.440041	0.333442	0.500699	0.425686	0.38533	0.58044
SPAC26F1.11	0.635054	0.376721	0.709786	0.563087	0.439855	0.402721	0.700974	0.464096	0.483635	0.405713	0.495319	0.535808	0.483372	0.342361	0.460053	0.598283	0.439409	0.718714
SPAC26F1.12c	0.661097	0.372475	0.401017	0.377098	0.359663	0.509561	0.538006	0.369236	0.435447	0.427986	0.455011	0.305598	0.298623	0.389395	0.6265	0.468299	0.374334	0.527249
SPAC26F1.13c	0.445632	0.340688	0.461994	0.35176	0.322326	0.345576	0.368654	0.336402	0.315747	0.40478	0.302661	0.326569	0.248347	0.340554	0.408347	0.468849	0.414167	0.52723
SPAC26F1.14c	0.472191	0.368454	0.575368	0.335495	0.36614	0.309505	0.320762	0.303594	0.304643	0.346093	0.350174	0.350008	0.324318	0.30893	0.395846	0.479109	0.362791	0.503644
SPAC26H5.02c	0.400586	0.378011	0.594762	0.406964	0.334821	0.361543	0.481417	0.329294	0.387209	0.406398	0.34153	0.364258	0.34895	0.338026	0.517574	0.418705	0.282421	0.50647
SPAC26H5.03	0.467998	0.372109	0.698635	0.4193	0.369521	0.467381	0.533565	0.383465	0.504792	0.46625	0.355397	0.527303	0.463702	0.39823	0.558575	0.372644	0.351676	0.567202
SPAC26H5.04	0.487058	0.558681	0.464612	0.407656	0.390875	0.393033	0.500294	0.473881	0.407856	0.424741	0.349733	0.494766	0.426768	0.439542	0.585593	0.428496	0.349702	0.584845
SPAC26H5.05	0.435825	0.386243	0.549738	0.379279	0.33656	0.345081	0.413422	0.315831	0.29689	0.384671	0.366602	0.388787	0.371313	0.335936	0.480732	0.396114	0.315072	0.498422
SPAC26H5.06	0.416132	0.456089	0.56884	0.444442	0.347143	0.392791	0.49043	0.335719	0.467025	0.398105	0.374101	0.415797	0.342059	0.33287	0.560668	0.381234	0.397476	0.537005
SPAC26H5.07c	0.365179	0.517135	0.486787	0.477368	0.353556	0.341293	0.467503	0.35304	0.479084	0.437372	0.4528	0.50762	0.487572	0.418078	0.488926	0.471765	0.38342	0.582031
SPAC26H5.08c	0.459539	0.512581	0.610247	0.431562	0.340089	0.398913	0.415359	0.28384	0.362536	0.405701	0.423535	0.421042	0.386167	0.471992	0.453097	0.624578	0.446611	0.614188
SPAC26H5.09c	0.386225	0.406073	0.568278	0.326982	0.307949	0.303613	0.304981	0.216653	0.231566	0.440844	0.301866	0.283458	0.365168	0.289307	0.360864	0.337566	0.306869	0.462702
SPAC26H5.10c	0.73021	0.584517	0.698887	0.44645	0.427484	0.441003	0.429523	0.403333	0.448112	0.448813	0.446412	0.329651	0.344439	0.464814	0.582854	0.625047	0.49647	0.708957
SPAC26H5.11	0.420018	0.380461	0.612074	0.382942	0.372643	0.380184	0.467153	0.421121	0.421629	0.393701	0.364698	0.32889	0.366009	0.386153	0.479296	0.43206	0.386792	0.565464
SPAC26H5.12	0.369593	0.443243	0.594038	0.402776	0.334749	0.335863	0.409453	0.425922	0.327525	0.366059	0.381163	0.485013	0.461086	0.34695	0.507357	0.44041	0.375377	0.588732
SPAC26H5.13c	0.409382	0.540497	0.518861	0.418344	0.370803	0.371992	0.443496	0.465717	0.418747	0.393644	0.429158	0.487652	0.432169	0.390938	0.510432	0.438224	0.416458	0.54081
SPAC27D7.02c	0.397283	0.422258	0.598581	0.418622	0.362423	0.402509	0.458218	0.415257	0.425151	0.428849	0.33389	0.501747	0.445626	0.375234	0.543779	0.386473	0.340605	0.594782
SPAC27D7.03c	0.425128	0.436021	0.46146	0.451051	0.444167	0.394002	0.539126	0.485058	0.445892	0.450739	0.428797	0.471313	0.492055	0.386551	0.550807	0.41891	0.366178	0.662311
SPAC27D7.04	0.503136	0.615519	0.682398	0.522983	0.541378	0.543257	0.607585	0.593324	0.731562	0.519915	0.416076	0.393833	0.673643	0.651116	0.722024	0.547255	0.421702	0.651464
SPAC27D7.05c	0.519737	0.418201	0.782538	0.474779	0.523263	0.433686	0.510996	0.636789	0.759653	0.516085	0.378899	0.490694	0.578227	0.621198	0.779369	0.50615	0.460488	0.639609
SPAC27D7.06	0.288991	0.481808	0.295736	0.348326	0.308021	0.28167	0.457888	0.337891	0.337191	0.402993	0.364642	0.311566	0.272583	0.381145	0.43565	0.452552	0.201125	0.505835
SPAC27D7.07c	0.528635	0.651057	0.47305	0.399488	0.452085	0.423283	0.500324	0.394443	0.482426	0.342866	0.529866	0.47025	0.417366	0.376692	0.639952	0.396133	0.365738	0.575802
SPAC27D7.08c	0.496675	0.602198	0.446113	0.485442	0.395086	0.467273	0.664348	0.517994	0.489275	0.412194	0.567607	0.661404	0.513927	0.467711	0.655914	0.340544	0.431118	0.696085
SPAC27D7.09c	0.347434	0.324854	0.504004	0.372424	0.306904	0.345415	0.36931	0.231085	0.267399	0.342076	0.379233	0.324013	0.255038	0.349585	0.430405	0.403873	0.330613	0.579459
SPAC27D7.11c	0.333348	0.360352	0.480293	0.372462	0.369608	0.365799	0.280204	0.321274	0.34495	0.325796	0.330024	0.38488	0.316329	0.305906	0.397179	0.45285	0.3391	0.586479
SPAC27D7.12c	0.637627	0.492436	0.397196	0.513844	0.448828	0.349522	0.57607	0.540654	0.489452	0.46974	0.446991	0.712131	0.497286	0.386631	0.564145	0.784991	0.470003	0.5849
SPAC27D7.13c	1.13743	0.645339	0.638357	0.905111	0.635036	0.610434	0.523091	0.816937	0.761258	0.579057	0.678968	0.677739	0.691935	0.58628	0.677528	2.91466	0.471647	0.690738
SPAC27D7.14c	0.483162	0.383438	0.40675	0.372608	0.338726	0.355669	0.347679	0.297072	0.279227	0.36197	0.389252	0.3675	0.303365	0.353967	0.373504	0.474496	0.320354	0.572153
SPAC27E2.01	0.485466	0.487373	0.55918	0.451761	0.391427	0.50371	0.581973	0.448495	0.426565	0.417192	0.32413	0.466722	0.504142	0.391246	0.606849	0.353844	0.445163	0.526977
SPAC27E2.02	0.644003	0.529041	0.525634	0.502464	0.408411	0.534477	0.597917	0.393089	0.510186	0.413177	0.454724	0.41284	0.372555	0.371953	0.665871	0.460725	0.356419	0.639936
SPAC27E2.03c	0.445472	0.509177	0.692034	0.471695	0.361118	0.364699	0.485025	0.375181	0.353598	0.357237	0.415345	0.383583	0.323206	0.398004	0.647481	0.452447	0.495889	0.5875
SPAC27E2.04c	0.627601	0.781648	0.554712	0.707777	0.536887	0.646205	0.76218	0.65747	0.809902	0.555484	0.514809	0.458085	0.695858	0.485575	0.428505	0.385577	0.695218	0.564293
SPAC27E2.05	0.348313	0.393526	0.421167	0.389706	0.333939	0.318202	0.329918	0.287188	0.334107	0.38234	0.334287	0.308035	0.34167	0.324983	0.425608	0.469935	0.282126	0.503893
SPAC27E2.06c	0.530706	0.305316	0.536572	0.370526	0.433249	0.439461	0.506369	0.336379	0.367342	0.465483	0.425722	0.449852	0.39181	0.436088	0.50833	0.334911	0.282398	0.56112
SPAC27E2.07	0.561035	0.482455	0.48532	0.526942	0.524396	0.552744	0.773235	0.498779	0.562528	0.519191	0.484872	0.576541	0.520187	0.507526	0.809484	0.527162	0.503229	0.576112
SPAC27E2.08	0.453652	0.507104	0.440423	0.440851	0.42722	0.474391	0.556678	0.426995	0.504765	0.484343	0.402786	0.436042	0.434481	0.367874	0.598566	0.445877	0.335228	0.637504
SPAC27E2.09	0.435432	0.451405	0.504461	0.394351	0.367906	0.371317	0.416094	0.350612	0.392175	0.427889	0.402786	0.35742	0.365217	0.421463	0.42341	0.409316	0.331331	0.614277
SPAC27E2.10c	0.689485	0.56241	0.513811	0.42479	0.432332	0.464057	0.469885	0.378841	0.370288	0.534162	0.392654	0.467134	0.41465	0.414495	0.580366	0.398891	0.376636	0.565116
SPAC27E2.11c	0.832378	0.633411	0.810335	0.747219	0.667499	0.593703	1.23327	0.742756	0.638515	0.626907	0.991443	0.461894	0.720605	0.836697	1.84435	1.08394	0.662642	1.73821
SPAC27E2.12	0.749898	1.28283	0.472738	0.646878	0.602121	0.459918	0.715746	0.287681	0.533163	0.577546	0.336363	0.370153	0.34364	0.405589	0.24515	0.488986	0.513223	0.552764
SPAC27E2.13	1.57893	0.150976	0.344473	0.808561	0.466054	0.324948	0.624151	0.619885	0.631089	0.780321	0.349883	0.13964	0.484613	1.51773	1.0064	1.00326	0.660207	2.4181
SPAC27E2.14	0.444051	0.525441	0.631135	0.678192	0.420592	0.30366	0.468757	0.434166	0.361443	0.328402	0.21678	0.300315	0.473598	0.473392	0.650755	0.417414	0.307065	0.671519
SPAC27F1.02c	0.419411	0.606376	0.48837	0.403311	0.322687	0.491226	0.368737	0.435229	0.553878	0.421919	0.437988	0.466952	0.447857	0.481564	0.39265	0.37296	0.257646	0.536046
SPAC27F1.03c	0.378089	0.442359	0.53321	0.399503	0.38071	0.39652	0.587943	0.386675	0.460017	0.482873	0.316914	0.366349	0.417712	0.393309	0.567498	0.310276	0.338801	0.435826
SPAC27F1.04c	0.355196	0.419281	0.444327	0.349162	0.369706	0.395693	0.53429	0.339677	0.376553	0.390526	0.325783	0.346292	0.505174	0.368947	0.444945	0.386363	0.283092	0.532208
SPAC27F1.05c	0.366391	0.454584	0.441718	0.372846	0.338874	0.339309	0.35918	0.31766	0.318979	0.360205	0.347922	0.281465	0.277655	0.303314	0.327063	0.337624	0.259262	0.423479
SPAC27F1.06c	0.416724	0.329223	0.429536	0.454366	0.318705	0.392921	0.480381	0.407967	0.36132	0.510033	0.368952	0.492132	0.382192	0.260196	0.403574	0.36967	0.413171	0.546537
SPAC27F1.07	0.498139	0.634916	0.615265	0.410519	0.373167	0.392965	0.44705	0.403843	0.352915	0.359349	0.39098	0.471904	0.425418	0.451894	0.54365	0.463277	0.416239	0.597049
SPAC27F1.08	0.500567	0.410183	0.518693	0.446762	0.397944	0.343611	0.462794	0.388078	0.441157	0.384147	0.266667	0.406684	0.455553	0.367944	0.547396	0.405835	0.410333	0.659859
SPAC27F1.09c	0.317374	0.450735	0.448712	0.376743	0.342849	0.324223	0.378201	0.324241	0.330059	0.402902	0.358469	0.37131	0.342807	0.3577	0.461067	0.389503	0.345906	0.520662
SPAC27F1.10	0.516393	0.538622	0.491908	0.432694	0.414428	0.579254	0.580379	0.481674	0.549211	0.531234	0.431428	0.487178	0.574669	0.45729	0.549042	0.465801	0.411839	0.629293
SPAC29A4.02c	0.515201	0.397886	0.621478	0.414696	0.397338	0.373492	0.457843	0.381264	0.262588	0.491285	0.297402	0.366827	0.396218	0.389064	0.423342	0.456491	0.39156	0.574064
SPAC29A4.03c	0.425144	0.57561	0.693278	0.468329	0.42696	0.476503	0.543306	0.360244	0.502802	0.575068	0.363059	0.475094	0.467041	0.4262	0.528842	0.481651	0.381685	0.590999
SPAC29A4.04c	0.385877	0.377142	0.557323	0.415079	0.366097	0.315574	0.413063	0.283986	0.365239	0.41607	0.427129	0.425059	0.329174	0.36759	0.477167	0.428403	0.295722	0.53368
SPAC29A4.05	0.48447	0.477885	0.524506	0.477549	0.481399	0.427798	0.653332	0.473762	0.549776	0.52016	0.36551	0.590124	0.528716	0.547122	0.514526	0.504209	0.305428	0.778815
SPAC29A4.06c	0.415273	0.593064	0.64265	0.354602	0.468662	0.449848	0.627166	0.379388	0.38825	0.405446	0.514188	0.503179	0.389017	0.281618	0.472525	0.444133	0.377988	0.697142
SPAC29A4.07	0.43583	0.457194	0.452039	0.380334	0.335525	0.44676	0.490098	0.422375	0.419352	0.409414	0.386758	0.455125	0.457502	0.403401	0.587636	0.491648	0.398352	0.647612
SPAC29A4.08c	0.385274	0.436427	0.467915	0.339921	0.298877	0.338923	0.465953	0.404501	0.376303	0.392425	0.346692	0.444748	0.385813	0.391095	0.543548	0.426642	0.346982	0.554199
SPAC29A4.09	0.280879	0.52784	0.650567	0.406525	0.431678	0.461451	0.516375	0.327197	0.389846	0.403947	0.351762	0.405401	0.370223	0.406196	0.552797	0.372679	0.336946	0.580033
SPAC29A4.10	0.537477	0.439405	0.513759	0.431198	0.363718	0.388907	0.534886	0.475497	0.427858	0.429525	0.458265	0.393568	0.44718	0.400399	0.556676	0.449602	0.403978	0.6359
SPAC29A4.11	0.364756	0.369953	0.589564	0.390506	0.348814	0.363356	0.402464	0.293666	0.367506	0.357846	0.345178	0.393802	0.365157	0.357599	0.446594	0.396353	0.352099	0.569491
SPAC29A4.12c	0.377561	0.282287	0.523642	0.395616	0.373172	0.32619	0.353317	0.29052	0.366775	0.415203	0.415162	0.326718	0.35711	0.37824	0.473838	0.395548	0.338146	0.647327
SPAC29A4.13	0.413413	0.552362	0.531792	0.42804	0.321269	0.354163	0.488563	0.417255	0.407457	0.344976	0.34495	0.376563	0.418661	0.388152	0.513349	0.355053	0.314881	0.673076
SPAC29A4.14c	0.416126	0.471368	0.481498	0.38248	0.362349	0.345014	0.433476	0.374412	0.294038	0.318658	0.310019	0.392803	0.367599	0.299973	0.480038	0.449111	0.296557	0.565274
SPAC29A4.15	0.471377	0.491703	0.466903	0.426602	0.340335	0.389181	0.39776	0.321904	0.284436	0.423159	0.297848	0.323375	0.354077	0.265978	0.373126	0.440249	0.342898	0.398112
SPAC29A4.16	0.518368	0.474933	0.493159	0.375968	0.343834	0.330707	0.322341	0.346862	0.361435	0.369632	0.287937	0.374658	0.263023	0.341176	0.448739	0.421611	0.384824	0.60932
SPAC29A4.17c	0.56181	0.584392	0.416583	0.461105	0.473364	0.398328	0.435668	0.435123	0.68423	0.380253	0.441864	0.492848	0.503279	0.503886	0.659707	0.342384	0.48674	0.722228
SPAC29A4.18	0.340982	0.460308	0.534598	0.422139	0.331299	0.348563	0.401582	0.323231	0.384204	0.377876	0.308149	0.425023	0.321059	0.394149	0.584419	0.376708	0.317146	0.578875
SPAC29A4.19c	0.435241	0.46011	0.489767	0.462169	0.389115	0.410202	0.495801	0.43796	0.452257	0.428898	0.377771	0.417817	0.398796	0.454539	0.627681	0.391649	0.38031	0.645282
SPAC29A4.20	0.365889	0.426663	0.582459	0.386876	0.385262	0.325181	0.412318	0.403836	0.313665	0.431134	0.270959	0.407116	0.312758	0.323291	0.395278	0.471802	0.359518	0.514245
SPAC29A4.22	0.209525	0.415821	0.702725	0.44892	0.450054	0.369522	0.653231	0.422709	0.31365	0.267449	0.215705	0.21514	0.501866	0.310085	0.344386	0.310305	0.201824	0.532847
SPAC29B12.01	0.430643	0.405548	0.512532	0.354002	0.34244	0.346945	0.400787	0.343338	0.355859	0.399701	0.321176	0.426484	0.377689	0.346653	0.431917	0.431391	0.40875	0.555181
SPAC29B12.02c	0.479411	0.506849	0.556651	0.383534	0.319612	0.314848	0.447117	0.340411	0.326598	0.353201	0.291046	0.340696	0.444637	0.331113	0.462727	0.385858	0.375322	0.593183
SPAC29B12.03	0.550731	0.464222	0.638298	0.605233	0.47708	0.512947	0.728167	0.472296	0.514308	0.564143	0.612685	0.521564	0.672378	0.448775	0.809268	0.527111	0.498016	0.736749
SPAC29B12.04	0.345736	0.307901	0.543213	0.419827	0.339648	0.309278	0.342082	0.335762	0.327216	0.372399	0.373394	0.367933	0.314328	0.452347	0.414938	0.482512	0.538331	0.585602
SPAC29B12.05c	0.503253	0.414696	0.585461	0.354943	0.521635	0.496372	0.575555	0.410772	0.401468	0.408025	0.451059	0.447671	0.40853	0.441336	0.556077	0.546036	0.414025	0.482489
SPAC29B12.06c	0.601546	0.408778	0.547587	0.403354	0.412612	0.504772	0.619547	0.543228	0.486518	0.431658	0.499797	0.51167	0.506578	0.550848	0.50452	0.428826	0.505305	0.645003
SPAC29B12.07	0.463664	0.389295	0.454633	0.36022	0.348398	0.331738	0.378725	0.338071	0.348895	0.382035	0.362252	0.415618	0.316323	0.401856	0.420933	0.437825	0.409786	0.552899
SPAC29B12.08	0.477326	0.462197	0.605382	0.375533	0.372692	0.316456	0.457793	0.345483	0.311892	0.424907	0.431712	0.425847	0.254033	0.381726	0.434152	0.537352	0.423532	0.561473
SPAC29B12.10c	0.436809	0.53533	0.486089	0.451794	0.470173	0.364286	0.505586	0.494502	0.398716	0.485588	0.389632	0.39048	0.356515	0.452319	0.524717	0.499285	0.485783	0.694565
SPAC29B12.11c	0.418393	0.460084	0.672547	0.533682	0.511134	0.488468	0.758764	0.499958	0.675446	0.512556	0.546016	0.453386	0.48798	0.543415	0.67885	0.46455	0.448752	0.679585
SPAC29B12.12	0.485702	0.394152	0.800595	0.568203	0.33865	0.347001	0.463368	0.552231	0.34243	0.227893	0.390077	0.504756	0.319094	0.474224	0.530152	0.34864	0.624011	0.663566
SPAC29B12.13	0.394489	0.56147	0.413997	0.475802	0.38655	0.44545	0.4728	0.602645	0.629894	0.516292	0.582542	0.290881	0.348561	0.411492	0.446545	0.464974	0.397522	0.64662
SPAC29B12.14c	0.412516	0.421207	0.356837	0.404806	0.417743	0.40005	0.491424	0.422843	0.414574	0.388289	0.420887	0.414154	0.45746	0.427039	0.568869	0.560922	0.450965	0.561356
SPAC29E6.01	0.325378	0.288941	0.524517	0.367287	0.323195	0.360976	0.460189	0.353026	0.361716	0.394863	0.315762	0.421179	0.389612	0.401063	0.573938	0.380331	0.332091	0.630949
SPAC29E6.02	0.423076	0.421357	0.557982	0.418286	0.384807	0.3875	0.450115	0.421814	0.459141	0.453436	0.388593	0.487057	0.391328	0.317379	0.499892	0.403041	0.400423	0.566702
SPAC29E6.03c	0.435924	0.504666	0.540785	0.433556	0.375668	0.385983	0.431298	0.450775	0.469749	0.467586	0.418519	0.490927	0.414503	0.351314	0.492446	0.370614	0.422917	0.590722
SPAC29E6.04	0.515848	0.623557	0.373095	0.495188	0.414368	0.425056	0.589126	0.467947	0.620748	0.452721	0.519944	0.385164	0.408091	0.43	0.557985	0.513931	0.539672	0.562068
SPAC29E6.05c	0.508201	0.549989	0.498772	0.521196	0.446293	0.467988	0.622169	0.466096	0.485881	0.482371	0.450119	0.434105	0.456079	0.558279	0.539469	0.456859	0.443944	0.623096
SPAC29E6.06c	0.38353	0.411647	0.422047	0.383222	0.320165	0.33221	0.405979	0.290396	0.342846	0.333114	0.324862	0.345786	0.403771	0.36527	0.448861	0.468073	0.354122	0.496281
SPAC29E6.07	0.32865	0.301985	1.09967	0.667242	0.704536	0.940702	2.10095	0.886954	0.586198	1.10816	0.636234	0.694557	1.18785	0.87095	0.988998	0.753911	0.733306	1.06154
SPAC29E6.08	0.489244	0.737656	0.623804	0.453487	0.422861	0.397407	0.624777	0.506453	0.52536	0.594916	0.364798	0.429749	0.526408	0.46217	0.799768	0.453547	0.421406	0.853189
SPAC29E6.09	0.474298	0.50322	0.495821	0.535878	0.362402	0.437237	0.630336	0.547305	0.341106	0.452623	0.399041	0.509894	0.578514	0.398277	0.781328	0.362588	0.354772	0.683374
SPAC29E6.10c	0.471725	0.403751	0.622393	0.361833	0.367444	0.321632	0.419138	0.344189	0.376758	0.40566	0.352084	0.417114	0.411257	0.305124	0.467135	0.484977	0.345636	0.559876
SPAC2C4.03c	0.318565	0.658474	0.698197	0.593308	0.555564	0.59207	0.546488	0.532216	0.680786	0.719039	0.328998	0.638845	0.913444	0.666759	0.867629	0.421492	0.376787	0.62284
SPAC2C4.04c	0.454346	0.677107	0.449257	0.501717	0.422162	0.436292	0.659352	0.423073	0.610573	0.482306	0.504653	0.487301	0.461183	0.53068	0.589593	0.505657	0.407066	0.623025
SPAC2C4.05	0.478282	0.43712	0.604589	0.415619	0.398068	0.487893	0.439398	0.301347	0.225745	0.517704	0.42526	0.406105	0.241333	0.332551	0.559277	0.483287	0.340159	0.662576
SPAC2C4.06c	0.411606	0.565049	0.432856	0.405658	0.305391	0.40885	0.482856	0.388809	0.312323	0.358918	0.352631	0.403074	0.359982	0.339417	0.517768	0.375536	0.300339	0.548459
SPAC2C4.07c	0.48506	0.364845	0.498783	0.41371	0.356112	0.392589	0.490938	0.370218	0.413883	0.42515	0.393325	0.478965	0.437058	0.395895	0.505116	0.409475	0.32718	0.674744
SPAC2C4.08	0.373358	0.408242	0.527508	0.358897	0.37025	0.40704	0.535136	0.291347	0.276029	0.317314	0.368321	0.251864	0.387249	0.310813	0.48619	0.337649	0.237394	0.418344
SPAC2C4.09	0.424635	0.52411	0.675837	0.433159	0.473437	0.372017	0.433403	0.433232	0.45044	0.419561	0.425713	0.627815	0.325692	0.412532	0.525421	0.445736	0.339989	0.510218
SPAC2C4.10c	0.434809	0.483168	0.947465	0.39658	0.505816	0.4837	0.480167	0.470056	0.417349	0.456773	0.404543	0.553436	0.460305	0.388381	0.55284	0.402942	0.252973	0.488854
SPAC2C4.11c	0.453213	0.639923	0.542919	0.464747	0.498742	0.384645	0.479735	0.435768	0.41249	0.556036	0.324745	0.608265	0.316663	0.394537	0.484454	0.476194	0.322296	0.502616
SPAC2C4.12c	0.418431	0.489657	0.537582	0.395412	0.409914	0.473186	0.537505	0.419356	0.448557	0.516018	0.505725	0.461024	0.344782	0.306646	0.591645	0.457371	0.330926	0.603412
SPAC2C4.13	0.4916	0.407791	0.385189	0.415849	0.383744	0.431732	0.444955	0.447672	0.512288	0.409789	0.320135	0.407743	0.475061	0.351148	0.489091	0.426534	0.359809	0.593717
SPAC2C4.14c	0.444892	0.396416	0.325046	0.397612	0.369795	0.438755	0.432663	0.406697	0.504993	0.40136	0.3284	0.387712	0.46704	0.367589	0.49795	0.458879	0.328856	0.56559
SPAC2C4.15c	0.445732	0.32437	0.550503	0.370224	0.298892	0.341505	0.350038	0.299091	0.333755	0.336779	0.349088	0.236253	0.206069	0.296419	0.358149	0.337648	0.295577	0.591641
SPAC2C4.16c	0.417215	0.512797	0.730603	0.328594	0.387966	0.327765	0.432959	0.342059	0.262492	0.38059	0.290117	0.43265	0.47092	0.515721	0.498547	0.426255	0.314301	0.53813
SPAC2C4.17c	0.470551	0.486499	0.540151	0.400295	0.399627	0.393561	0.466512	0.410566	0.421487	0.490032	0.358425	0.399642	0.463293	0.413951	0.53032	0.398086	0.448875	0.620536
SPAC2E12.02	0.48968	0.460147	0.513213	0.408826	0.363356	0.359133	0.384767	0.362432	0.431718	0.362696	0.35354	0.430742	0.378533	0.418692	0.525153	0.474512	0.368593	0.559786
SPAC2E12.03c	0.437291	0.439867	0.621965	0.506148	0.441236	0.502526	0.627187	0.418235	0.325062	0.380725	0.417427	0.389424	0.490488	0.573556	0.652106	0.373886	0.331532	0.507486
SPAC2E12.05	0.456165	0.484534	0.477263	0.441651	0.410871	0.472569	0.7151	0.527019	0.504159	0.447118	0.448293	0.471672	0.566033	0.510213	0.734864	0.423037	0.350254	0.631709
SPAC2E1P3.01	0.382458	0.414963	0.468078	0.411002	0.402794	0.49514	0.478474	0.363242	0.407217	0.463612	0.380627	0.340088	0.399241	0.418984	0.529961	0.410521	0.32856	0.551939
SPAC2E1P3.02c	0.504274	0.547702	0.510729	0.50422	0.40717	0.416276	0.553578	0.354416	0.378048	0.380252	0.364691	0.391229	0.386986	0.346135	0.530087	0.462325	0.345202	0.489944
SPAC2E1P3.03c	0.496942	0.43539	0.579482	0.446995	0.424955	0.402569	0.554335	0.443837	0.481981	0.424824	0.406653	0.43439	0.525427	0.450225	0.637191	0.46964	0.381641	0.622329
SPAC2E1P3.04	0.445893	0.457142	0.487048	0.354866	0.362812	0.355751	0.395443	0.347748	0.430194	0.379567	0.280771	0.369352	0.331545	0.296413	0.424893	0.38697	0.404869	0.522769
SPAC2E1P3.05c	0.302291	0.524103	0.617836	0.52669	0.437714	0.549598	0.653047	0.48084	0.718747	0.460733	0.428266	0.489171	0.384516	0.595567	0.567816	0.469861	0.26355	0.679843
SPAC2E1P5.01c	0.5179	0.498201	0.56086	0.364837	0.389674	0.432493	0.530725	0.382183	0.395197	0.407382	0.4144	0.564245	0.455134	0.351912	0.538571	0.337909	0.419035	0.595376
SPAC2E1P5.02c	0.507101	0.319201	0.667792	0.450583	0.377792	0.534819	0.424905	0.519319	0.436775	0.444045	0.312393	0.486606	0.329889	0.407183	0.518182	0.388353	0.309844	0.603826
SPAC2E1P5.03	0.53368	0.45257	0.575219	0.416269	0.292403	0.372655	0.510612	0.453361	0.394103	0.392253	0.418989	0.491595	0.439562	0.376973	0.453625	0.355661	0.284393	0.582008
SPAC2E1P5.04c	0.544906	0.444912	0.583794	0.413905	0.293367	0.32458	0.499812	0.444164	0.368601	0.390846	0.470862	0.430462	0.527193	0.344842	0.470879	0.305687	0.289911	0.622922
SPAC2E1P5.05	0.444284	0.400329	0.484069	0.35387	0.374289	0.33931	0.411913	0.271159	0.308483	0.303554	0.323521	0.355549	0.381581	0.337948	0.443742	0.556285	0.34221	0.54433
SPAC2F3.01	0.550165	0.44376	0.463891	0.468443	0.391527	0.361062	0.418376	0.392518	0.517811	0.462506	0.482618	0.572006	0.343682	0.43579	0.476345	0.400459	0.381065	0.616751
SPAC2F3.02	0.6469	0.587789	0.510701	0.508291	0.405511	0.44949	0.518549	0.410685	0.460051	0.542179	0.391263	0.447582	0.454688	0.421566	0.590698	0.457244	0.373806	0.59488
SPAC2F3.03c	0.7217	0.562739	0.488909	0.508928	0.418212	0.432866	0.560171	0.398169	0.476728	0.591009	0.473667	0.405193	0.470017	0.392928	0.595076	0.499721	0.396082	0.642872
SPAC2F3.04c	0.467162	0.485073	0.48052	0.375925	0.439995	0.418213	0.559289	0.378725	0.481684	0.458995	0.412594	0.443088	0.490403	0.435445	0.481084	0.411104	0.328837	0.610032
SPAC2F3.05c	0.498559	0.581067	0.661134	0.348375	0.43909	0.34402	0.524432	0.312173	0.409608	0.501581	0.410796	0.35511	0.385438	0.370873	0.476965	0.464871	0.346358	0.552299
SPAC2F3.06c	0.419647	0.449536	0.485683	0.364371	0.348623	0.387195	0.352807	0.343406	0.307467	0.370662	0.352193	0.36269	0.319597	0.319958	0.396661	0.42798	0.323149	0.561839
SPAC2F3.07c	0.885128	0.65487	0.362709	0.6339	0.362027	0.420115	0.668937	0.74366	0.660681	0.515791	0.44129	0.354578	0.663894	0.847166	0.689112	0.409671	0.423489	0.738564
SPAC2F3.08	0.506416	0.500341	0.531254	0.475305	0.377269	0.435955	0.516746	0.457438	0.372357	0.40254	0.39928	0.370977	0.417466	0.444394	0.617633	0.422964	0.391328	0.647736
SPAC2F3.09	0.380843	0.377976	0.44093	0.418897	0.393898	0.358957	0.514228	0.307934	0.31897	0.407168	0.441548	0.442995	0.416465	0.423795	0.512714	0.511632	0.404969	0.675634
SPAC2F3.10	0.417707	0.419042	0.509621	0.418855	0.342548	0.358792	0.462419	0.321814	0.416026	0.396084	0.413951	0.382358	0.440024	0.403366	0.469797	0.37774	0.307896	0.55715
SPAC2F3.11	0.476887	0.311549	0.613668	0.415155	0.445698	0.407686	0.56893	0.387472	0.43782	0.357467	0.530257	0.437911	0.378235	0.457766	0.628787	0.386351	0.336954	0.624366
SPAC2F3.12c	0.483934	0.409634	0.34934	0.460229	0.425503	0.364918	0.445887	0.369124	0.430193	0.495997	0.44916	0.357431	0.433812	0.372696	0.521779	0.31687	0.33916	0.575074
SPAC2F3.13c	0.526868	0.387745	0.364275	0.486216	0.35565	0.309844	0.463598	0.359691	0.386515	0.372903	0.370882	0.380963	0.358529	0.303847	0.538056	0.363438	0.396456	0.606885
SPAC2F3.14c	0.598643	0.404908	0.626269	0.455823	0.395006	0.470955	0.463399	0.3535	0.423564	0.414518	0.434433	0.454299	0.55335	0.457974	0.582978	0.410703	0.335757	0.516296
SPAC2F3.15	0.506764	0.528776	0.531727	0.417612	0.388976	0.454162	0.50912	0.382554	0.436413	0.451549	0.380801	0.466231	0.511975	0.430372	0.545053	0.334336	0.370697	0.546793
SPAC2F3.16	0.512	0.519526	0.4772	0.423405	0.475485	0.464025	0.565569	0.559126	0.440831	0.435246	0.401743	0.463079	0.510963	0.437877	0.670805	0.461385	0.482717	0.589946
SPAC2F3.17c	0.401054	0.842213	0.663428	0.630137	0.441275	0.470425	0.58355	0.622216	0.531807	0.409556	0.494928	0.841101	0.550581	0.598585	0.523893	0.524724	0.488045	0.467141
SPAC2F3.18c	0.628968	0.698943	0.541373	0.69803	0.598264	0.518405	0.721181	0.702454	0.405637	0.537467	0.431653	0.517655	0.664783	0.453721	0.779104	0.419482	0.325951	0.598738
SPAC2F7.02c	0.393367	0.447907	0.511243	0.425407	0.370088	0.491553	0.571364	0.543979	0.421939	0.475182	0.385206	0.398679	0.495475	0.402611	0.56237	0.391796	0.30512	0.660096
SPAC2F7.03c	0.452873	0.378194	0.511875	0.363593	0.402115	0.348647	0.452755	0.329939	0.368963	0.402147	0.408654	0.396306	0.44953	0.36348	0.51352	0.41418	0.336039	0.567913
SPAC2F7.04	0.489588	0.621808	0.58605	0.421864	0.420168	0.477673	0.714894	0.494594	0.414692	0.499987	0.505787	0.485112	0.492066	0.468979	0.758015	0.424405	0.337587	0.690808
SPAC2F7.05c	0.554731	0.472953	0.670203	0.400486	0.403016	0.440471	0.391524	0.36332	0.394511	0.405029	0.418218	0.493555	0.338592	0.390373	0.509494	0.508481	0.388161	0.61866
SPAC2F7.06c	0.559612	0.369636	0.398792	0.377768	0.339033	0.359051	0.521459	0.47337	0.409138	0.44026	0.390136	0.368438	0.347143	0.347053	0.483728	0.501037	0.410015	0.614992
SPAC2F7.07c	0.488389	0.432389	0.502407	0.394717	0.343093	0.354227	0.428415	0.429375	0.431638	0.38801	0.328949	0.37793	0.384094	0.284133	0.492196	0.397162	0.274059	0.557484
SPAC2F7.08c	0.441331	0.397909	0.58049	0.399873	0.294555	0.40162	0.401721	0.381868	0.317318	0.403159	0.308009	0.373589	0.309797	0.26947	0.521416	0.349822	0.426234	0.596818
SPAC2F7.09c	0.45119	0.598987	0.602491	0.49814	0.38987	0.43662	0.556396	0.462797	0.544005	0.458155	0.394643	0.345329	0.59905	0.457228	0.590726	0.44006	0.327432	0.666714
SPAC2F7.10	0.460062	0.501237	0.428207	0.383248	0.401983	0.396754	0.60216	0.380704	0.400432	0.432981	0.405267	0.403358	0.413998	0.35668	0.564793	0.421135	0.311921	0.546428
SPAC2F7.11	0.419676	0.426805	0.520505	0.407923	0.421794	0.363313	0.517384	0.388346	0.403848	0.393652	0.408427	0.519779	0.521425	0.402822	0.62605	0.470533	0.443452	0.768654
SPAC2F7.13c	0.464308	0.431789	0.485281	0.378796	0.37862	0.41726	0.439816	0.30683	0.355036	0.457925	0.367456	0.434679	0.380245	0.366345	0.511396	0.453641	0.288396	0.624489
SPAC2F7.14c	0.525074	0.388987	0.543411	0.329363	0.38454	0.417551	0.556601	0.390588	0.315491	0.38829	0.29846	0.508462	0.395093	0.3695	0.504894	0.491238	0.393797	0.565099
SPAC2F7.15	0.607576	0.673003	0.532396	0.402288	0.358344	0.674971	0.566347	0.605521	0.488143	0.53679	0.356271	0.381431	0.476051	0.661727	0.772584	0.448831	0.435481	0.67412
SPAC2F7.16c	0.40439	0.36032	0.49129	0.34781	0.299235	0.308877	0.379807	0.323015	0.329359	0.386144	0.302569	0.371096	0.366703	0.292124	0.448781	0.390015	0.356317	0.552013
SPAC2F7.17	0.411492	0.507361	0.486792	0.516866	0.332728	0.424097	0.499612	0.354278	0.444913	0.490228	0.385639	0.463161	0.446944	0.471718	0.505945	0.372541	0.423493	0.650214
SPAC2G11.02	0.613724	0.531309	0.608893	0.387346	0.387889	0.464311	0.571725	0.443488	0.501502	0.431441	0.410163	0.427261	0.49339	0.400901	0.615111	0.48197	0.363451	0.618576
SPAC2G11.03c	0.415451	0.477539	0.533032	0.465981	0.357452	0.362277	0.484769	0.448282	0.435311	0.404036	0.417955	0.40217	0.404281	0.348711	0.527095	0.349801	0.374998	0.576128
SPAC2G11.04	0.433863	0.49553	0.450501	0.481963	0.471173	0.39191	0.520975	0.426032	0.48068	0.4387	0.472254	0.44062	0.4061	0.371975	0.564205	0.57666	0.282992	0.574992
SPAC2G11.05c	0.572811	0.504902	0.515315	0.40221	0.441213	0.505794	0.695164	0.426554	0.486962	0.535892	0.48077	0.471445	0.416404	0.404199	0.657661	0.433367	0.411677	0.613675
SPAC2G11.06	0.526834	0.44554	0.542012	0.516685	0.334228	0.324433	0.420858	0.366135	0.353145	0.399008	0.291337	0.531305	0.356127	0.393288	0.435187	0.339649	0.362263	0.593571
SPAC2G11.07c	0.406046	0.361934	0.300134	0.36684	0.283644	0.37702	0.39784	0.330803	0.346428	0.351681	0.311084	0.394545	0.395241	0.252882	0.432124	0.486088	0.332245	0.531631
SPAC2G11.08c	0.626137	0.420575	0.567436	0.532913	0.487005	0.541626	0.592738	0.420567	0.371325	0.469888	0.45925	0.385843	0.436967	0.49999	0.546904	0.363181	0.260067	0.590353
SPAC2G11.09	0.414737	0.458568	0.394491	0.437525	0.375455	0.411562	0.462303	0.40523	0.4549	0.431293	0.439302	0.392682	0.392658	0.436975	0.604469	0.42019	0.314504	0.712931
SPAC2G11.10c	0.423967	0.3053	0.676594	0.388609	0.363675	0.404006	0.527439	0.459555	0.336941	0.386573	0.379338	0.409413	0.375368	0.486971	0.503396	0.362051	0.381921	0.683558
SPAC2G11.11c	0.434993	0.418287	0.445444	0.425952	0.350094	0.405928	0.478577	0.380165	0.489642	0.456986	0.387505	0.412882	0.474298	0.381195	0.626076	0.418209	0.319295	0.591826
SPAC2G11.12	0.418865	0.434603	0.593763	0.376901	0.337276	0.391535	0.411728	0.322277	0.353714	0.377705	0.31028	0.436235	0.340266	0.31177	0.46977	0.425201	0.337092	0.571066
SPAC2G11.13	0.489526	0.385304	0.543724	0.422642	0.363092	0.398999	0.534498	0.450927	0.369903	0.512756	0.439126	0.581267	0.388144	0.450393	0.471424	0.402421	0.373676	0.553827
SPAC2G11.14	0.43616	0.322592	0.518195	0.35455	0.361418	0.401216	0.394619	0.328795	0.363215	0.411045	0.395029	0.441431	0.402	0.284299	0.450323	0.383191	0.319604	0.605893
SPAC2G11.15c	0.511612	0.502614	0.685875	0.480076	0.424984	0.523943	0.626579	0.496784	0.389818	0.589449	0.438267	0.429727	0.504038	0.487086	0.744586	0.429783	0.450962	0.567823
SPAC2H10.01	0.535066	0.391601	0.485389	0.421994	0.375279	0.403524	0.432587	0.330453	0.398493	0.390699	0.342037	0.333888	0.377737	0.462104	0.448916	0.438861	0.35953	0.563945
SPAC2H10.02c	0.500599	0.521733	0.576069	0.48347	0.344956	0.390583	0.584165	0.371513	0.654962	0.387975	0.436986	0.433468	0.394467	0.497807	0.533613	0.272193	0.483947	0.615408
SPAC2H10.04	0.78894	0.677071	1.50912	0.502928	0.434197	0.378797	0.905662	0.450665	0.443096	0.246601	0.37761	0.623029	0.447871	0.470513	0.490903	0.568832	0.451016	0.735905
SPAC30.01c	0.527575	0.465283	0.456776	0.420276	0.363005	0.411177	0.447674	0.452215	0.41691	0.453605	0.400696	0.405314	0.395015	0.354195	0.542484	0.38438	0.351512	0.571522
SPAC30.02c	0.515735	0.432126	0.561059	0.447677	0.480698	0.419228	0.457098	0.376729	0.446806	0.462082	0.360194	0.372362	0.334684	0.389315	0.716357	0.552301	0.386745	0.485443
SPAC30.03c	0.636687	0.373964	0.498555	0.404728	0.4386	0.654803	0.874684	0.498474	0.500832	0.580365	0.448061	0.438725	0.431121	0.519105	0.682318	0.352068	0.465863	0.777789
SPAC30.04c	0.4603	0.439243	0.558065	0.348284	0.360951	0.284578	0.470973	0.371874	0.368017	0.389772	0.352836	0.40844	0.355795	0.341016	0.465105	0.382603	0.341911	0.577241
SPAC30C2.02	0.405503	0.48645	0.562653	0.352714	0.339978	0.396884	0.411824	0.426182	0.276403	0.360144	0.282454	0.406924	0.360775	0.344216	0.423751	0.522438	0.36451	0.605719
SPAC30C2.03	0.521554	0.304569	0.547068	0.359863	0.54777	0.464205	0.713818	0.548656	0.428304	0.368285	0.385322	0.426642	0.369762	0.439229	0.672759	0.380639	0.489632	0.626737
SPAC30C2.04	0.52131	0.289399	0.435945	0.41381	0.425205	0.348508	0.441992	0.34006	0.372986	0.44936	0.366955	0.352606	0.348789	0.249472	0.509156	0.38053	0.311012	0.598928
SPAC30C2.05	0.796215	0.691171	0.429431	0.368704	0.478531	0.660771	0.653597	0.562366	0.608713	0.450546	0.460068	0.490837	0.560833	0.47546	0.590183	0.362086	0.349545	0.596689
SPAC30C2.06c	0.464581	0.443337	0.429316	0.353971	0.44689	0.438959	0.467364	0.362233	0.29244	0.432284	0.439615	0.355106	0.539844	0.355903	0.586318	0.379022	0.369065	0.601545
SPAC30C2.07	0.493296	0.443938	0.451432	0.394861	0.379127	0.376065	0.430414	0.349589	0.429462	0.40794	0.4574	0.459845	0.510342	0.40961	0.528175	0.346223	0.330611	0.541876
SPAC30C2.08	0.520979	0.442447	0.409378	0.417619	0.447107	0.348558	0.464443	0.420412	0.378186	0.529184	0.516497	0.419011	0.414554	0.373027	0.597911	0.440585	0.309679	0.638392
SPAC30D11.01c	0.433725	0.391858	0.533007	0.408396	0.332081	0.369986	0.447622	0.379886	0.360194	0.354485	0.32646	0.354108	0.371054	0.378276	0.496384	0.375548	0.3472	0.465724
SPAC30D11.02c	0.371854	0.628315	0.555345	0.585783	0.382987	0.469329	0.579527	0.369748	0.432178	0.530594	0.341862	0.466223	0.338246	0.335273	0.550657	0.466851	0.482098	0.575735
SPAC30D11.03	0.421218	0.407847	0.569235	0.403436	0.348034	0.36435	0.418571	0.355267	0.355928	0.406619	0.370022	0.342978	0.303824	0.285019	0.403011	0.375353	0.383043	0.571614
SPAC30D11.04c	0.368253	0.336002	0.494491	0.370832	0.34153	0.314218	0.341083	0.361837	0.315741	0.372027	0.302806	0.34299	0.338068	0.355282	0.419091	0.314814	0.357863	0.513287
SPAC30D11.05	0.489544	0.497448	0.571688	0.353901	0.315795	0.387673	0.456466	0.390926	0.45182	0.507345	0.355717	0.301215	0.411089	0.366369	0.477043	0.434154	0.315549	0.718385
SPAC30D11.06c	0.477698	0.474174	0.548984	0.352677	0.341376	0.406346	0.490137	0.360419	0.391707	0.397455	0.341513	0.36209	0.387182	0.357946	0.513551	0.367182	0.343673	0.540454
SPAC30D11.07	0.420647	0.360348	0.587324	0.399373	0.422498	0.459394	0.537207	0.464707	0.415023	0.471271	0.344062	0.389391	0.394488	0.339184	0.550544	0.462942	0.354439	0.705644
SPAC30D11.08c	0.354439	0.311171	0.573331	0.377789	0.360513	0.369744	0.394553	0.3572	0.345723	0.414861	0.32826	0.380788	0.323304	0.337662	0.430294	0.51	0.248817	0.575451
SPAC30D11.09	0.537133	0.383964	0.550917	0.382403	0.403989	0.357955	0.504729	0.348466	0.361949	0.421091	0.269832	0.443009	0.363657	0.445659	0.422956	0.425605	0.394086	0.578239
SPAC30D11.10	0.435127	0.415571	0.667585	0.39427	0.380649	0.346803	0.506629	0.369548	0.3638	0.409171	0.304109	0.428795	0.485501	0.45758	0.455601	0.374886	0.329493	0.539074
SPAC30D11.11	0.403683	0.451793	0.656534	0.457873	0.438047	0.4188	0.46353	0.380624	0.454343	0.363216	0.328481	0.400073	0.447946	0.38732	0.520667	0.536777	0.40758	0.642697
SPAC30D11.12	0.664667	0.723656	0.952049	0.591398	0.429002	0.330248	0.564318	0.756936	0.379037	0.496829	0.444132	0.50266	0.527448	0.441885	0.632499	0.414598	0.551565	0.790328
SPAC30D11.13	0.406155	0.490407	0.643163	0.458357	0.468212	0.499997	0.49956	0.631184	0.595057	0.61224	0.355886	0.384373	0.617559	0.481958	0.848952	0.479372	0.324595	0.716899
SPAC30D11.14c	0.481657	0.316795	0.522419	0.34972	0.343172	0.371053	0.286152	0.36518	0.302951	0.421822	0.340008	0.353111	0.304344	0.362092	0.340047	0.438997	0.308424	0.438681
SPAC31A2.02	0.444061	0.497798	0.536781	0.548304	0.448365	0.690414	0.563745	0.590417	0.38569	0.433785	0.601166	0.810914	0.353418	0.559051	0.635444	0.346285	0.272906	0.571489
SPAC31A2.03	0.590044	0.530503	0.542404	0.478936	0.475474	0.506241	0.621957	0.543017	0.554703	0.439397	0.501691	0.511661	0.371006	0.469295	0.616419	0.441321	0.401429	0.629427
SPAC31A2.04c	0.741472	0.612079	0.700606	0.552691	0.455343	0.545775	0.577917	0.494939	0.706493	0.598694	0.597243	0.50906	0.457421	0.497296	0.658577	0.45191	0.369582	0.64018
SPAC31A2.05c	0.458805	0.422055	0.483513	0.431034	0.398838	0.495877	0.502258	0.476495	0.519776	0.47252	0.478999	0.512589	0.452215	0.413279	0.587602	0.437122	0.337515	0.629776
SPAC31A2.06	0.482479	0.432146	0.493577	0.449235	0.4108	0.406368	0.552105	0.38308	0.408359	0.461915	0.340555	0.42091	0.403629	0.386861	0.488309	0.405971	0.353648	0.561172
SPAC31A2.07c	0.413357	0.44191	0.48546	0.386309	0.374911	0.379997	0.495997	0.381688	0.351894	0.457221	0.305119	0.393513	0.350298	0.381908	0.422482	0.398847	0.343193	0.561838
SPAC31A2.08	0.558959	0.827928	0.463231	0.54367	0.453343	0.395443	0.616289	0.37131	0.456064	0.470489	0.332141	0.401828	0.291576	0.478291	0.779766	0.480249	0.289464	0.594616
SPAC31A2.09c	0.491558	0.65044	0.49938	0.439122	0.432637	0.362247	0.625974	0.394219	0.387394	0.46052	0.424546	0.412821	0.345036	0.398521	0.62586	0.459363	0.345589	0.602366
SPAC31A2.10	0.425702	0.387021	0.478192	0.36757	0.392436	0.368611	0.472491	0.356646	0.62942	0.483895	0.402164	0.378517	0.407505	0.416358	0.510449	0.342763	0.440427	0.678482
SPAC31A2.11c	0.482364	0.357557	0.569831	0.437517	0.332175	0.415535	0.498505	0.372814	0.469123	0.466389	0.453209	0.413824	0.366789	0.485248	0.614881	0.386471	0.389078	0.533079
SPAC31A2.12	0.441119	0.432542	0.510875	0.368597	0.368832	0.326777	0.422083	0.389772	0.398797	0.383188	0.353008	0.3433	0.383834	0.419629	0.468427	0.400739	0.382328	0.562064
SPAC31A2.13c	0.356656	0.332533	0.857146	0.423176	0.494198	0.660042	0.950853	0.511846	0.661462	0.611724	0.583382	0.522323	0.998103	0.47833	0.728412	0.398548	0.474762	0.719364
SPAC31A2.14	0.438443	0.414367	0.521362	0.404931	0.334071	0.325266	0.392034	0.353996	0.394165	0.40591	0.341489	0.465194	0.277506	0.351997	0.485182	0.415164	0.338315	0.588743
SPAC31A2.15c	0.517473	0.498684	0.548743	0.434435	0.375752	0.441489	0.549517	0.381048	0.309196	0.495471	0.399416	0.615076	0.365284	0.281885	0.436775	0.403761	0.372644	0.529268
SPAC31A2.16	0.427674	0.397715	0.48624	0.381213	0.378844	0.405286	0.465092	0.436212	0.450026	0.474596	0.381259	0.405069	0.457232	0.310951	0.575273	0.360553	0.367467	0.633235
SPAC31F12.01	0.435033	0.427572	0.407009	0.453468	0.367985	0.350737	0.429337	0.432242	0.392528	0.4325	0.394121	0.3928	0.396975	0.411153	0.519843	0.413749	0.341799	0.630861
SPAC31G5.01	0.372942	0.450977	0.610425	0.323957	0.357351	0.420971	0.317649	0.361255	0.468716	0.418018	0.431314	0.480879	0.332194	0.436917	0.530984	0.498137	0.298143	0.658977
SPAC31G5.02	0.519717	0.410732	0.674169	0.488326	0.433794	0.481522	0.553467	0.510063	0.392063	0.399706	0.513588	0.504943	0.455724	0.583191	0.6388	0.271478	0.307494	0.523193
SPAC31G5.03	0.834391	0.731805	0.881405	0.464517	0.4208	0.297489	0.418694	0.245037	0.369693	0.466586	0.372452	0.548337	0.246324	0.328	0.552948	0.502119	0.487385	0.513668
SPAC31G5.04	0.412403	0.400885	0.663175	0.38175	0.417702	0.330043	0.349519	0.298739	0.333711	0.425187	0.329884	0.365709	0.335551	0.332182	0.397355	0.436649	0.347764	0.585929
SPAC31G5.05c	0.285991	0.362992	0.548744	0.402111	0.369792	0.326172	0.453579	0.34818	0.332522	0.363066	0.362146	0.279603	0.36065	0.291635	0.40715	0.454096	0.317805	0.454456
SPAC31G5.06	0.583417	0.40384	0.702282	0.419888	0.503724	0.579417	0.686887	0.587301	0.620458	0.686813	0.409248	0.648526	0.444776	0.562772	0.869748	0.501173	0.369662	0.642836
SPAC31G5.07	0.396279	0.273069	0.616252	0.332952	0.293564	0.304323	0.367706	0.408609	0.234235	0.314677	0.248909	0.328465	0.417762	0.403085	0.561393	0.56296	0.401249	0.72119
SPAC31G5.08	0.39936	0.412054	0.506646	0.35506	0.371097	0.401397	0.469713	0.395865	0.386215	0.421395	0.337254	0.355686	0.370005	0.368332	0.505829	0.389392	0.391854	0.63709
SPAC31G5.09c	0.394058	0.378929	0.516983	0.359518	0.3538	0.41594	0.510986	0.410997	0.424106	0.39537	0.335751	0.385156	0.404097	0.37148	0.53345	0.399811	0.364272	0.616771
SPAC31G5.10	0.494119	0.519659	0.638924	0.64189	0.427604	0.469489	0.532712	0.391885	0.416227	0.371497	0.335904	0.553635	0.299878	0.334743	0.464045	0.452098	0.439562	0.601088
SPAC31G5.11	0.366679	0.456454	0.468943	0.388334	0.283791	0.327204	0.278731	0.216095	0.252399	0.309947	0.346106	0.339464	0.312315	0.203195	0.567091	0.635397	0.404615	0.489071
SPAC31G5.12c	0.469635	0.428983	0.357844	0.490129	0.433179	0.539834	0.565718	0.583245	0.481772	0.460352	0.406022	0.322436	0.482158	0.459736	0.69798	0.433038	0.376683	0.715627
SPAC31G5.13	0.484399	0.398586	0.458018	0.47804	0.358725	0.444494	0.509022	0.482995	0.371819	0.463171	0.428008	0.490762	0.504419	0.453865	0.528474	0.406255	0.369843	0.662591
SPAC31G5.14	0.422233	0.516882	0.662392	0.436914	0.36589	0.463959	0.42316	0.435623	0.381425	0.432249	0.385787	0.506354	0.294049	0.405086	0.527459	0.436094	0.43702	0.562454
SPAC31G5.15	0.539618	0.396155	0.485993	0.426355	0.415917	0.360128	0.52449	0.420898	0.449988	0.457943	0.431271	0.45788	0.461589	0.445443	0.524203	0.389204	0.314568	0.640155
SPAC31G5.16c	0.523339	0.438105	0.508747	0.440241	0.415899	0.362177	0.543387	0.417292	0.458203	0.461314	0.424008	0.453607	0.464269	0.43736	0.561929	0.403386	0.366776	0.649708
SPAC31G5.17c	0.546497	0.398606	0.669684	0.568556	0.46851	0.340682	0.466598	0.41324	0.300621	0.438718	0.372706	0.446975	0.351501	0.326313	0.34667	0.455646	0.299212	0.575234
SPAC31G5.18c	0.417549	0.449312	0.68498	0.438019	0.341422	0.406288	0.577991	0.409973	0.418859	0.42455	0.331558	0.347718	0.304671	0.314858	0.489552	0.392692	0.259075	0.596443
SPAC31G5.19	0.394737	0.377632	0.471626	0.347508	0.348002	0.296428	0.372804	0.35758	0.313302	0.38219	0.319168	0.403407	0.34091	0.353859	0.446657	0.416131	0.389154	0.539718
SPAC31G5.21	0.595307	0.424642	0.691304	0.384177	0.472169	0.556801	0.623511	0.476217	0.520307	0.546396	0.648478	0.449956	0.431772	0.417655	0.594034	0.348922	0.250745	0.516003
SPAC323.01c	0.508549	0.34521	0.517418	0.438846	0.373072	0.36877	0.455435	0.368125	0.389884	0.336669	0.460687	0.364303	0.356834	0.330067	0.366213	0.397567	0.333893	0.474521
SPAC323.02c	0.36323	0.467823	0.500172	0.439534	0.319383	0.375907	0.451767	0.374576	0.545621	0.432785	0.339769	0.543171	0.332189	0.477942	0.672695	0.396261	0.371201	0.57254
SPAC323.03c	0.4742	0.502816	0.713122	0.39006	0.393898	0.408793	0.605966	0.475178	0.410205	0.389805	0.406933	0.289787	0.49751	0.542991	0.549052	0.393552	0.358629	0.589643
SPAC323.04	0.399626	0.346323	0.521028	0.350985	0.31333	0.445046	0.520791	0.349719	0.510654	0.470273	0.298452	0.413425	0.3883	0.365234	0.460148	0.455671	0.302603	0.721777
SPAC323.05c	0.437747	0.393806	0.509019	0.424713	0.354997	0.436939	0.624841	0.379717	0.562525	0.451713	0.364522	0.401341	0.455454	0.391413	0.486424	0.486526	0.304751	0.65246
SPAC323.06c	0.43822	0.444397	0.448498	0.430001	0.394837	0.373155	0.58935	0.373088	0.454748	0.491088	0.495044	0.41141	0.397515	0.530893	0.579023	0.380468	0.353318	0.671713
SPAC323.07c	0.415018	0.450197	0.481199	0.390762	0.357669	0.338578	0.466217	0.345318	0.30196	0.406128	0.371719	0.39895	0.309767	0.371153	0.558748	0.384627	0.439793	0.578447
SPAC323.08	0.754833	0.461328	0.468536	0.538738	0.410866	0.530397	0.464755	0.480994	0.364757	0.426504	0.466046	0.630177	0.346207	0.337115	0.487416	0.478756	0.32085	0.691813
SPAC328.01c	0.376308	0.451406	0.472983	0.413791	0.394681	0.309123	0.436572	0.386395	0.436431	0.415692	0.360321	0.443788	0.457754	0.349725	0.507901	0.411257	0.383531	0.58105
SPAC328.02	0.570974	0.536748	0.546873	0.442373	0.41388	0.47034	0.543917	0.472043	0.452067	0.457828	0.37071	0.371775	0.477301	0.351781	0.541186	0.453956	0.355201	0.62782
SPAC328.03	0.403187	0.276513	0.470532	0.45128	0.339087	0.472082	0.407618	0.413032	0.370774	0.406459	0.35317	0.41828	0.415469	0.341538	0.511351	0.426483	0.417208	0.594443
SPAC328.04	0.411399	0.393225	0.495938	0.358735	0.304009	0.319836	0.375014	0.323777	0.395012	0.339099	0.378199	0.392181	0.324648	0.403857	0.440012	0.440287	0.283035	0.527128
SPAC328.05	0.340125	0.289709	0.45548	0.349852	0.365128	0.341294	0.416728	0.376467	0.368784	0.385298	0.341047	0.327515	0.340034	0.294446	0.39371	0.42431	0.330362	0.460961
SPAC328.06	0.416418	0.438989	0.501693	0.374128	0.33977	0.327842	0.393761	0.376672	0.385907	0.384039	0.360074	0.385156	0.302674	0.347295	0.434397	0.401987	0.350295	0.57014
SPAC328.07c	0.438401	0.401129	0.554309	0.368712	0.448888	0.387388	0.434928	0.254007	0.381297	0.424717	0.36532	0.525664	0.374268	0.496474	0.537851	0.425316	0.330953	0.579421
SPAC328.08c	0.524114	0.52565	0.570651	0.425463	0.461495	0.47326	0.487641	0.367721	0.398622	0.499416	0.488179	0.342143	0.499048	0.402507	0.606857	0.411611	0.32874	0.603361
SPAC328.09	0.379793	0.495654	0.488783	0.38955	0.40872	0.458518	0.56975	0.451944	0.392841	0.457033	0.396237	0.4495	0.43886	0.29981	0.638151	0.466159	0.392476	0.701735
SPAC328.10c	0.370896	0.381132	0.275258	0.356818	0.327362	0.362684	0.344041	0.299528	0.342504	0.467471	0.389097	0.31882	0.302767	0.331007	0.502988	0.429772	0.383977	0.583323
SPAC32A11.01	0.59226	0.497016	0.591837	0.460193	0.415238	0.42834	0.460887	0.572275	0.537713	0.467196	0.433404	0.496467	0.550476	0.457032	0.603514	0.866451	0.297389	0.743341
SPAC32A11.02c	0.404201	0.408041	0.492447	0.454926	0.34682	0.356054	0.418597	0.386938	0.31307	0.423081	0.409003	0.361558	0.351418	0.356207	0.427826	0.392235	0.277938	0.448341
SPAC32A11.03c	0.43918	0.465727	0.53558	0.429718	0.367899	0.360403	0.446208	0.390605	0.413691	0.440485	0.380297	0.459405	0.474785	0.413959	0.5139	0.430728	0.320742	0.578775
SPAC32A11.04c	0.486959	0.406589	0.4241	0.433378	0.474	0.295812	0.507493	0.467673	0.375877	0.426941	0.410805	0.371175	0.450346	0.452538	0.62685	0.338899	0.434958	0.502853
SPAC343.01c	0.437905	0.456189	0.509886	0.44485	0.413929	0.427812	0.431427	0.368002	0.441922	0.498516	0.403215	0.37051	0.419962	0.375531	0.558523	0.381945	0.324459	0.643924
SPAC343.02	0.456061	0.494016	0.410251	0.403586	0.414278	0.363966	0.485527	0.38364	0.468992	0.362016	0.437327	0.496419	0.449558	0.402534	0.593502	0.441624	0.38085	0.692373
SPAC343.03	0.37458	0.363548	0.464201	0.476942	0.401775	0.444704	0.548944	0.475416	0.458721	0.520303	0.40272	0.302383	0.411248	0.405903	0.475482	0.411711	0.322198	0.596339
SPAC343.04c	0.384595	0.435075	0.543244	0.388887	0.305305	0.369042	0.474831	0.372679	0.327345	0.501807	0.398474	0.397843	0.314412	0.308275	0.4636	0.355034	0.307026	0.477175
SPAC343.05	0.576182	0.383491	0.579144	0.405053	0.355814	0.403432	0.447536	0.350159	0.418444	0.375816	0.303097	0.406714	0.356864	0.293788	0.465151	0.465027	0.343001	0.523005
SPAC343.06c	0.394315	0.295159	0.484869	0.390439	0.353345	0.382446	0.407992	0.323961	0.360545	0.423784	0.393138	0.375685	0.43195	0.288766	0.459482	0.510754	0.385508	0.489821
SPAC343.07	0.424712	0.464685	0.443937	0.348879	0.317674	0.354134	0.339982	0.360293	0.368403	0.371611	0.383619	0.375066	0.406636	0.372099	0.567521	0.389805	0.443755	0.596578
SPAC343.08c	0.451269	0.46202	0.45579	0.396181	0.377399	0.413474	0.420377	0.404316	0.374105	0.408762	0.385711	0.385113	0.457039	0.395973	0.570025	0.424448	0.453604	0.592589
SPAC343.09	0.441237	0.416533	0.570685	0.391264	0.399382	0.500805	0.463628	0.340415	0.291827	0.360737	0.433974	0.343257	0.314776	0.385886	0.444206	0.334376	0.347448	0.575906
SPAC343.10	0.414926	0.400962	0.501648	0.352499	0.373907	0.39433	0.450591	0.379966	0.335567	0.350826	0.343636	0.422456	0.400025	0.396046	0.503367	0.401167	0.417088	0.542641
SPAC343.11c	0.381013	0.443769	0.515261	0.373101	0.364157	0.376215	0.455274	0.384573	0.37531	0.455117	0.361942	0.338118	0.358721	0.308013	0.50025	0.392135	0.340335	0.565843
SPAC343.12	0.325629	0.374393	0.570328	0.376998	0.313796	0.298039	0.369493	0.297538	0.245052	0.34358	0.316128	0.382256	0.321881	0.330565	0.346599	0.40414	0.328027	0.514843
SPAC343.13	0.479784	0.436039	0.525028	0.483407	0.43934	0.399516	0.441391	0.328093	0.374903	0.428484	0.364148	0.332374	0.410127	0.359339	0.476468	0.404212	0.259348	0.500785
SPAC343.14c	0.527234	0.514284	0.655906	0.397093	0.330104	0.435869	0.530368	0.359402	0.388498	0.624645	0.371879	0.427658	0.369279	0.319308	0.407273	0.440416	0.378343	0.631922
SPAC343.15	0.480814	0.473739	0.530382	0.411746	0.437597	0.392141	0.509037	0.451294	0.305556	0.41513	0.473881	0.412096	0.39417	0.387403	0.55656	0.371926	0.401769	0.681703
SPAC343.16	0.526224	0.391757	0.608097	0.429226	0.355421	0.302729	0.375857	0.340288	0.286297	0.355919	0.321832	0.407354	0.343067	0.29139	0.426163	0.409016	0.341321	0.569795
SPAC343.17c	0.453516	0.424767	0.579477	0.417624	0.373902	0.343951	0.460669	0.356905	0.322836	0.365833	0.356115	0.394302	0.353568	0.331389	0.464328	0.394561	0.354625	0.603938
SPAC343.18	0.416423	0.408775	0.415623	0.346618	0.410745	0.470446	0.647175	0.437848	0.439302	0.47935	0.421675	0.413945	0.375106	0.463156	0.550788	0.405104	0.365665	0.485323
SPAC343.19	0.353375	0.388661	0.414481	0.439337	0.383572	0.456287	0.4933	0.426273	0.38794	0.502531	0.414849	0.398128	0.409704	0.398849	0.526237	0.426197	0.419775	0.526284
SPAC343.20	0.351573	0.347168	0.654133	0.371871	0.322653	0.325322	0.352311	0.306974	0.247473	0.329444	0.317113	0.373517	0.303256	0.308723	0.356736	0.445936	0.377701	0.523389
SPAC343.21	0.689681	0.617106	0.658831	0.548193	0.411834	0.352276	0.668548	0.552558	0.330918	0.414023	0.41844	0.345173	0.383302	0.419438	0.551035	0.557896	0.533687	0.546118
SPAC3A11.02	0.425134	0.436423	0.564981	0.409552	0.324415	0.383434	0.461703	0.334704	0.353762	0.418842	0.380726	0.407346	0.399348	0.315869	0.48894	0.37721	0.313445	0.562235
SPAC3A11.03	0.426806	0.384775	0.608138	0.407181	0.320341	0.380394	0.447984	0.349791	0.332117	0.399288	0.360336	0.459372	0.433297	0.323884	0.511012	0.379915	0.306961	0.526591
SPAC3A11.04	0.512327	0.52078	0.518572	0.469893	0.409834	0.44388	0.604248	0.416611	0.412085	0.485433	0.416846	0.421652	0.378945	0.415329	0.511406	0.378255	0.353751	0.574505
SPAC3A11.05c	0.545732	0.538343	0.534662	0.447592	0.403844	0.453489	0.568445	0.454846	0.461166	0.511952	0.400871	0.395357	0.438534	0.425261	0.57847	0.41137	0.380563	0.575507
SPAC3A11.06	0.412751	0.500431	0.548933	0.436222	0.399456	0.498097	0.55233	0.44698	0.372735	0.495755	0.375316	0.415392	0.399481	0.407233	0.554345	0.364095	0.327704	0.667253
SPAC3A11.07	0.344058	0.396669	0.449201	0.443163	0.304358	0.343987	0.424645	0.28275	0.357794	0.471607	0.306435	0.338348	0.394811	0.369316	0.472668	0.484801	0.424969	0.61014
SPAC3A11.08	0.41532	0.368243	0.586495	0.413378	0.3266	0.405785	0.435379	0.44913	0.363694	0.388292	0.354618	0.413561	0.487376	0.364272	0.458501	0.347393	0.409434	0.523147
SPAC3A11.09	0.429601	0.437638	0.547836	0.394519	0.336352	0.353705	0.394513	0.312441	0.3285	0.405351	0.30666	0.354994	0.4081	0.331993	0.499062	0.407018	0.381193	0.609508
SPAC3A11.10c	0.504735	0.403326	0.66908	0.388654	0.315855	0.364308	0.407561	0.339059	0.361361	0.422898	0.361923	0.509753	0.357287	0.264986	0.45411	0.380538	0.331508	0.53973
SPAC3A11.11c	0.417376	0.428726	0.358912	0.384544	0.356322	0.341787	0.457068	0.327828	0.345876	0.394944	0.272084	0.422297	0.319477	0.319722	0.416421	0.386637	0.339929	0.546463
SPAC3A11.12c	0.453761	0.454094	0.48989	0.340678	0.37268	0.29911	0.351805	0.380928	0.329594	0.51259	0.339896	0.438306	0.348344	0.453262	0.520631	0.379709	0.401349	0.564499
SPAC3A11.13	0.459521	0.560711	0.560305	0.63203	0.40895	0.508233	0.933935	0.722215	0.475007	0.473859	0.217288	0.549315	0.719409	0.625753	0.726957	0.442715	0.319155	0.702259
SPAC3A11.14c	0.477252	0.548605	0.526689	0.425961	0.348041	0.481583	0.594223	0.477543	0.38602	0.464287	0.400138	0.402671	0.425321	0.415214	0.596857	0.422769	0.317971	0.644319
SPAC3A12.02	0.416603	0.442647	0.317796	0.390054	0.32528	0.35145	0.426292	0.350497	0.324198	0.350846	0.317412	0.525972	0.289719	0.367583	0.381065	0.318405	0.307009	0.516182
SPAC3A12.03c	0.424018	0.465018	0.484259	0.334609	0.344847	0.370075	0.417031	0.425229	0.368733	0.359696	0.32898	0.46715	0.428698	0.263115	0.380754	0.279037	0.376608	0.611532
SPAC3A12.04c	0.311076	0.361385	0.66078	0.436021	0.41937	0.457125	0.748466	0.4724	0.583235	0.375555	0.491776	0.686205	0.392401	0.376475	0.633595	0.509222	0.432631	0.488108
SPAC3A12.05c	0.489943	0.386602	0.412348	0.340825	0.359255	0.349771	0.40509	0.331579	0.372981	0.4119	0.324782	0.357558	0.378846	0.357619	0.481469	0.41132	0.372362	0.570417
SPAC3A12.06c	0.413416	0.364476	0.523058	0.397814	0.377015	0.344306	0.473378	0.432224	0.448014	0.426625	0.44938	0.388248	0.422233	0.398406	0.531579	0.391185	0.393232	0.631174
SPAC3A12.07	0.43954	0.610057	0.574967	0.502251	0.462228	0.487662	0.681183	0.517419	0.488297	0.500043	0.533903	0.475596	0.505853	0.329163	0.718707	0.406119	0.319094	0.896791
SPAC3A12.08	0.488278	0.504333	0.4254	0.366345	0.400597	0.383682	0.474672	0.471077	0.427131	0.52969	0.397127	0.366788	0.39182	0.380369	0.448557	0.427958	0.255107	0.485876
SPAC3A12.09c	0.522346	0.543737	0.463368	0.398936	0.485175	0.542012	0.541245	0.425111	0.545581	0.495372	0.427509	0.534039	0.606576	0.479986	0.623028	0.453904	0.306268	0.575953
SPAC3A12.10	0.735011	0.607371	0.910083	0.375163	0.365747	0.33351	0.362709	0.28127	0.333757	0.39816	0.284709	0.40221	0.239405	0.336463	0.342669	0.490261	0.385151	0.450266
SPAC3A12.11c	0.356768	0.405914	0.433635	0.463125	0.432103	0.388599	0.483829	0.332576	0.310196	0.363574	0.333522	0.382288	0.381832	0.387534	0.521875	0.396921	0.366893	0.658281
SPAC3A12.12	0.424874	0.53358	0.521022	0.465965	0.418242	0.376231	0.52977	0.444533	0.550256	0.423958	0.327015	0.454042	0.443442	0.369814	0.594931	0.58251	0.306937	0.579456
SPAC3A12.13c	0.396471	0.446168	0.389171	0.339008	0.375115	0.387073	0.585017	0.432284	0.455743	0.396223	0.406878	0.573049	0.376136	0.536038	0.592679	0.428788	0.306112	0.590679
SPAC3A12.14	0.426497	0.493552	0.534783	0.389195	0.391468	0.453477	0.40104	0.363357	0.512709	0.405442	0.485939	0.490787	0.443328	0.350117	0.614666	0.426824	0.361146	0.603124
SPAC3A12.15	0.58137	0.473271	0.466388	0.427202	0.38928	0.511612	0.59827	0.480611	0.475122	0.4675	0.432332	0.438737	0.610254	0.435479	0.768219	0.347064	0.333958	0.617595
SPAC3A12.16c	0.431316	0.476205	0.666166	0.482091	0.440768	0.447093	0.588626	0.419851	0.405366	0.489909	0.403648	0.306251	0.360642	0.416073	0.58667	0.447564	0.368653	0.564718
SPAC3A12.17c	0.419499	0.407709	0.387303	0.4248	0.316896	0.344147	0.396407	0.270837	0.34878	0.364051	0.21525	0.32009	0.423795	0.363656	0.422131	0.438992	0.336754	0.479655
SPAC3A12.18	0.482888	0.399394	0.508203	0.479473	0.391546	0.402103	0.431368	0.39797	0.359521	0.405106	0.377376	0.452754	0.463137	0.328853	0.547609	0.47292	0.45129	0.60022
SPAC3A12.19	0.71629	0.750277	0.52503	0.406195	0.446631	0.543294	0.603967	0.542796	0.461626	0.403536	0.260169	0.550857	0.535461	0.444481	0.50684	0.542385	0.470665	0.679969
SPAC3C7.01c	0.494994	0.332802	0.538898	0.451366	0.377836	0.445014	0.564914	0.435332	0.431704	0.457109	0.356043	0.429925	0.463579	0.386541	0.569758	0.405459	0.403301	0.706332
SPAC3C7.02c	0.274752	0.368115	0.431594	0.350288	0.281917	0.227051	0.282407	0.343914	0.200012	0.263329	0.30787	0.305719	0.341572	0.226076	0.420996	0.300912	0.364525	0.526699
SPAC3C7.03c	0.445115	0.400642	0.686229	0.416758	0.405338	0.435424	0.397666	0.339469	0.317865	0.400617	0.341831	0.478666	0.365914	0.323012	0.461539	0.430522	0.352608	0.549363
SPAC3C7.04	0.428709	0.497051	0.596572	0.333121	0.355364	0.358865	0.4266	0.3339	0.345691	0.441677	0.392195	0.437548	0.358762	0.398943	0.523767	0.446647	0.423203	0.568497
SPAC3C7.05c	0.490761	0.422027	0.413805	0.378887	0.315899	0.366087	0.395087	0.370299	0.376856	0.312008	0.399159	0.329197	0.329556	0.26654	0.461109	0.326636	0.33382	0.434124
SPAC3C7.06c	0.410115	0.498681	0.427672	0.450464	0.41992	0.452051	0.614927	0.474454	0.398127	0.461429	0.423131	0.450675	0.399449	0.452113	0.565812	0.439843	0.487531	0.646158
SPAC3C7.07c	0.633517	0.679891	0.417318	0.380571	0.42669	0.387547	0.601092	0.471152	0.408748	0.449394	0.505754	0.411719	0.561265	0.43374	0.510389	0.431406	0.373103	0.66279
SPAC3C7.08c	0.446476	0.455377	0.520698	0.368918	0.307192	0.303252	0.3684	0.333257	0.349066	0.333014	0.289561	0.391022	0.334809	0.293876	0.483053	0.392848	0.360702	0.489234
SPAC3C7.09	0.598174	0.509661	0.746628	0.420442	0.364331	0.35259	0.707693	0.472961	0.440295	0.456177	0.360929	0.430518	0.429015	0.47818	0.570149	0.309204	0.497572	0.634623
SPAC3C7.10	0.530014	0.681367	0.558084	0.473756	0.398096	0.465751	0.413938	0.465189	0.509187	0.372472	0.38723	0.392416	0.345996	0.504231	0.444884	0.486889	0.345388	0.71524
SPAC3C7.11c	0.533205	0.367782	0.668504	0.397386	0.355393	0.399892	0.38239	0.393054	0.452685	0.368509	0.44155	0.537497	0.313186	0.366495	0.465771	0.425949	0.355323	0.564386
SPAC3C7.12	0.438357	0.399081	0.467879	0.406083	0.354371	0.353698	0.449571	0.311547	0.438384	0.416743	0.37139	0.455257	0.411932	0.377743	0.533685	0.45402	0.26739	0.654881
SPAC3C7.13c	0.45401	0.36543	0.503821	0.406247	0.350524	0.364133	0.385196	0.342646	0.395538	0.360018	0.359637	0.415795	0.332239	0.380185	0.525037	0.409532	0.284683	0.611115
SPAC3C7.14c	0.496197	0.43686	0.452087	0.391261	0.390393	0.292752	0.430637	0.325118	0.351631	0.410986	0.321641	0.430029	0.302066	0.304433	0.625129	0.542199	0.483466	0.600247
SPAC3F10.02c	0.507071	0.364562	0.560165	0.390963	0.346938	0.368706	0.42203	0.385812	0.416198	0.381765	0.421045	0.467729	0.430896	0.421672	0.543314	0.417101	0.353251	0.57911
SPAC3F10.03	0.446624	0.381502	0.482862	0.415687	0.339576	0.371055	0.391146	0.351677	0.270669	0.415603	0.328598	0.388544	0.273978	0.245479	0.473089	0.436722	0.346018	0.552142
SPAC3F10.04	0.506818	0.488128	0.564654	0.435517	0.372727	0.40579	0.456785	0.434195	0.369382	0.441262	0.368183	0.417114	0.379365	0.371834	0.469283	0.457846	0.337534	0.639014
SPAC3F10.05c	0.62247	0.571704	0.552784	0.432894	0.416242	0.508411	0.477582	0.455318	0.404989	0.479663	0.468932	0.441926	0.386612	0.445851	0.521145	0.416845	0.366111	0.575519
SPAC3F10.06c	0.433498	0.507389	0.439388	0.462427	0.374688	0.32469	0.342276	0.425138	0.388411	0.400636	0.345359	0.391364	0.313015	0.407352	0.371822	0.32432	0.274401	0.66452
SPAC3F10.07c	0.38275	0.763946	0.650503	0.364261	0.414236	0.338641	0.389848	0.428106	0.309747	0.54173	0.286066	0.40114	0.381065	0.476804	0.520239	0.326961	0.27791	0.535686
SPAC3F10.08c	0.469325	0.310219	0.452652	0.389116	0.359705	0.438462	0.52667	0.385143	0.41595	0.377319	0.345025	0.401769	0.500141	0.488307	0.592173	0.432579	0.478885	0.568448
SPAC3F10.09	0.456314	0.503537	0.407909	0.404237	0.367722	0.298962	0.444355	0.320614	0.417439	0.336153	0.271135	0.305571	0.285258	0.312537	0.405915	0.363617	0.257498	0.620763
SPAC3F10.10c	0.485123	0.499292	0.454368	0.401923	0.393299	0.405582	0.515887	0.360414	0.489497	0.427176	0.333373	0.387484	0.325044	0.33691	0.519589	0.380473	0.300624	0.658046
SPAC3F10.11c	0.350824	0.412932	0.499536	0.342119	0.305796	0.305512	0.385994	0.339925	0.3391	0.3693	0.390117	0.359223	0.379067	0.336918	0.494722	0.355076	0.380859	0.562478
SPAC3F10.12c	0.439151	0.570621	0.386468	0.364711	0.48355	0.490607	0.438756	0.511746	0.473855	0.513447	0.380701	0.510837	0.434859	0.529116	0.691542	0.42555	0.408364	0.691488
SPAC3F10.13	0.440046	0.456729	0.495603	0.394254	0.360605	0.394989	0.374471	0.408221	0.411754	0.362634	0.40723	0.421375	0.284046	0.421873	0.467803	0.407929	0.364319	0.637725
SPAC3F10.15c	0.487909	0.486042	0.487236	0.416333	0.397132	0.422229	0.431966	0.438044	0.444082	0.415103	0.436003	0.385359	0.317972	0.443878	0.502962	0.41465	0.349155	0.643106
SPAC3F10.16c	0.407095	0.342158	0.606658	0.410789	0.412675	0.296444	0.455308	0.367619	0.364306	0.458084	0.399584	0.393973	0.535546	0.289694	0.465296	0.427345	0.415167	0.632917
SPAC3F10.17	0.492235	0.418017	0.483413	0.34925	0.340005	0.351481	0.505166	0.42611	0.387574	0.402577	0.377858	0.359908	0.429888	0.404416	0.492603	0.467074	0.390637	0.619796
SPAC3F10.18c	1.8295	0.556903	1.05373	0.61473	0.498017	0.421276	1.66435	1.24615	1.09499	0.594253	0.414698	0.628216	0.887077	0.38273	1.18634	0.606157	0.257559	1.25104
SPAC3F10.19	0.725909	0.492011	0.485742	0.522018	0.432124	0.665583	0.813599	0.610768	0.400131	0.650899	0.319596	0.66944	0.384155	0.469007	0.916234	0.550116	0.622282	0.649356
SPAC3G6.01	0.484084	0.37972	0.527831	0.369934	0.343293	0.347646	0.442436	0.346953	0.329687	0.368003	0.382005	0.393274	0.361262	0.32299	0.517038	0.425651	0.345115	0.550421
SPAC3G6.02	0.701688	0.452433	0.547819	0.66576	0.364341	0.347992	0.550158	0.52554	0.560044	0.52716	0.4213	0.399816	0.44906	0.24965	0.319306	0.605761	0.456692	0.581878
SPAC3G6.03c	0.606663	0.604053	0.638364	0.46503	0.445543	0.429304	0.543381	0.494011	0.374364	0.563929	0.515623	0.404317	0.430948	0.463126	0.588732	0.44934	0.370339	0.614366
SPAC3G6.04	0.529508	0.545125	0.519178	0.483869	0.395464	0.395016	0.41703	0.411804	0.393072	0.393434	0.413437	0.391426	0.33757	0.443957	0.636073	0.382161	0.305454	0.518177
SPAC3G6.05	0.6513	0.587468	0.676077	0.483453	0.524441	0.533297	0.526306	0.479914	0.490901	0.471592	0.413132	0.486199	0.524063	0.528786	0.702676	0.507472	0.435655	0.705611
SPAC3G6.06c	0.526649	0.377123	0.493805	0.389135	0.364477	0.329736	0.525383	0.382388	0.355124	0.396876	0.315419	0.315375	0.357468	0.392341	0.47512	0.436668	0.377056	0.509183
SPAC3G6.07	0.443976	0.644466	0.612393	0.609863	0.610997	0.571075	0.800139	0.714768	0.720485	0.312627	0.521881	0.674977	0.608776	0.754878	0.746263	0.61761	0.690234	0.611519
SPAC3G6.08	0.414063	0.37254	0.565489	0.453957	0.402115	0.463786	0.601589	0.364713	0.506916	0.377984	0.404156	0.352822	0.486788	0.353775	0.581525	0.40732	0.507635	0.584291
SPAC3G6.09c	0.456644	0.46058	0.605644	0.45124	0.455638	0.408363	0.459016	0.342424	0.397724	0.328903	0.440054	0.453747	0.48948	0.414087	0.498725	0.431403	0.342042	0.474169
SPAC3G6.10c	0.459517	0.590591	0.597202	0.465431	0.481266	0.459303	0.765924	0.48725	0.547907	0.461512	0.468943	0.518867	0.545925	0.350118	0.508885	0.540451	0.422422	0.474217
SPAC3G6.11	0.497161	0.45579	0.581633	0.406076	0.384813	0.432825	0.593808	0.490992	0.422981	0.444033	0.468155	0.423928	0.417492	0.443924	0.691133	0.456373	0.465686	0.63957
SPAC3G6.13c	0.657165	0.565227	1.25506	0.503408	0.514319	0.377636	0.600259	0.58585	0.607995	0.397042	0.297893	0.824309	0.280883	0.740546	0.872214	0.655658	0.564487	0.74067
SPAC3G9.01	0.440157	0.364383	0.540694	0.41811	0.424856	0.423507	0.449934	0.414265	0.409227	0.401607	0.360855	0.428381	0.375156	0.312217	0.39922	0.317443	0.401513	0.50229
SPAC3G9.02	0.415984	0.313344	0.506768	0.499931	0.420013	0.396925	0.53648	0.319768	0.432793	0.546567	0.361117	0.373766	0.392092	0.366712	0.43116	0.331459	0.388709	0.598665
SPAC3G9.03	0.346744	0.498515	0.742843	0.60191	0.38626	0.37806	0.403678	0.398017	0.544873	0.478249	0.441835	0.465591	0.33727	0.475616	0.458173	0.429387	0.37937	0.629628
SPAC3G9.04	0.329279	0.467091	0.628132	0.413783	0.452026	0.345165	0.509872	0.466949	0.439904	0.499293	0.539995	0.323341	0.451028	0.407436	0.506937	0.427761	0.403158	0.640022
SPAC3G9.05	0.443168	0.39414	0.516841	0.416305	0.349917	0.348247	0.480032	0.381221	0.336552	0.491938	0.335357	0.467484	0.334705	0.412236	0.517245	0.403263	0.3603	0.619871
SPAC3G9.06	0.441708	0.374905	0.469186	0.427204	0.382024	0.326759	0.451232	0.355843	0.391882	0.424913	0.295166	0.362502	0.370347	0.367701	0.443861	0.449754	0.320465	0.501953
SPAC3G9.07c	0.431155	0.400851	0.47287	0.363964	0.358241	0.400985	0.423593	0.388582	0.395303	0.456326	0.400486	0.317988	0.323557	0.38035	0.438689	0.369629	0.374765	0.594032
SPAC3G9.08	0.527144	0.273478	0.428526	0.398381	0.345328	0.431945	0.384778	0.386915	0.306972	0.369848	0.312809	0.358859	0.382675	0.326286	0.457268	0.414729	0.378809	0.523484
SPAC3G9.09c	0.510326	0.489215	0.582932	0.340184	0.400835	0.342215	0.384881	0.365019	0.286624	0.507929	0.40191	0.375612	0.35676	0.317947	0.519451	0.501904	0.516486	0.559749
SPAC3G9.10c	0.498884	0.505143	0.507583	0.408761	0.319506	0.492654	0.581621	0.479535	0.430169	0.373123	0.490375	0.449453	0.360914	0.349319	0.695441	0.352581	0.338243	0.686491
SPAC3G9.11c	0.322847	0.2381	0.473371	0.345778	0.269806	0.292045	0.27292	0.273092	0.245547	0.326834	0.278092	0.268481	0.289739	0.314273	0.39117	0.448967	0.342828	0.459889
SPAC3G9.12	0.454032	0.428404	0.555444	0.359664	0.385994	0.346366	0.508924	0.380647	0.35902	0.4412	0.339828	0.404848	0.403746	0.318632	0.537608	0.363283	0.319631	0.562236
SPAC3G9.13c	0.470415	0.441202	0.568099	0.387087	0.379354	0.370429	0.540176	0.399278	0.396429	0.464822	0.355312	0.406327	0.425521	0.343521	0.571531	0.383916	0.33357	0.600862
SPAC3G9.14	0.430334	0.395688	0.606826	0.390398	0.386515	0.330596	0.470063	0.410396	0.352366	0.366062	0.305744	0.366263	0.463113	0.43611	0.497515	0.448956	0.386576	0.59045
SPAC3G9.15c	0.330926	0.293736	0.499884	0.488145	0.409648	0.39772	0.532643	0.396079	0.391736	0.405648	0.386186	0.416086	0.387368	0.462592	0.447086	0.412229	0.340142	0.582657
SPAC3G9.16c	0.777191	0.413551	1.01576	0.70341	0.637182	0.48791	1.03989	0.485638	0.585197	0.48504	0.628311	0.421918	0.629975	0.562368	0.667671	0.459942	0.745506	0.626784
SPAC3G9.17	0.378736	0.354449	0.679222	0.522076	0.428968	0.313034	0.726945	0.524129	0.543657	0.5212	0.282429	0.59694	0.379946	0.299422	0.821966	0.339397	0.254837	0.55094
SPAC3H1.01c	0.381634	0.413428	0.574762	0.352817	0.398289	0.415211	0.472059	0.36742	0.384567	0.528704	0.439613	0.466967	0.408747	0.410352	0.579259	0.466134	0.28914	0.570642
SPAC3H1.02c	0.332446	0.443237	0.44532	0.37239	0.3649	0.36189	0.49339	0.369677	0.470794	0.409615	0.378149	0.388044	0.295172	0.34002	0.498203	0.428324	0.370001	0.578115
SPAC3H1.03	0.56371	0.61766	0.502262	0.585422	0.495113	0.731179	0.684436	0.535132	0.366074	0.521305	0.537561	0.424981	0.445202	0.731625	0.679828	0.392933	0.294334	0.782745
SPAC3H1.04c	0.592148	0.423726	0.553533	0.432877	0.40609	0.408417	0.451816	0.471315	0.419954	0.445362	0.40106	0.404443	0.428354	0.457429	0.491081	0.434794	0.341627	0.56719
SPAC3H1.05	0.370252	0.606298	0.533317	0.458926	0.476402	0.569382	0.622246	0.456165	0.584926	0.481385	0.4776	0.348326	0.484771	0.407963	0.712781	0.482792	0.436129	0.704128
SPAC3H1.06c	0.445001	0.452863	0.592994	0.446367	0.38988	0.416994	0.481096	0.399749	0.439744	0.450661	0.441872	0.393564	0.42435	0.417468	0.59561	0.507152	0.430135	0.642421
SPAC3H1.07	0.378123	0.466338	0.605373	0.39432	0.317875	0.313842	0.343089	0.37323	0.351291	0.399513	0.299858	0.316241	0.419046	0.380469	0.400528	0.548404	0.480103	0.694209
SPAC3H1.08c	0.669078	0.431861	0.600964	0.432545	0.427904	0.472972	0.694175	0.540436	0.442003	0.556832	0.319551	0.37831	0.608903	0.384419	0.760462	0.409486	0.420011	0.793033
SPAC3H1.09c	0.413119	0.527211	0.545368	0.41026	0.40299	0.473308	0.466376	0.452644	0.38806	0.375297	0.369374	0.414923	0.596823	0.415165	0.523015	0.369071	0.347226	0.67347
SPAC3H1.10	0.541174	0.311574	0.439543	0.517489	0.474058	0.451955	0.587753	0.45721	0.495507	0.449137	0.464509	0.525341	0.362669	0.436177	0.7587	0.478416	0.454545	0.646557
SPAC3H1.11	0.538291	0.495121	0.472254	0.438688	0.417436	0.425651	0.565932	0.522125	0.471945	0.431695	0.358426	0.44103	0.494708	0.469308	0.55924	0.544147	0.375068	0.647283
SPAC3H1.12c	0.37635	0.436987	0.458225	0.434635	0.423849	0.388691	0.511856	0.423193	0.448119	0.460011	0.356171	0.48755	0.367534	0.465739	0.568552	0.418277	0.338384	0.617604
SPAC3H1.13	0.397805	0.338082	0.456571	0.43143	0.46102	0.433825	0.75081	0.490514	0.574391	0.474664	0.314931	0.344827	0.399523	0.463218	0.733411	0.381718	0.321236	0.651857
SPAC3H1.14	0.825782	0.448841	0.594937	0.407208	0.378692	0.546092	0.657522	0.424321	0.529433	0.552276	0.478147	0.376838	0.435845	0.314877	0.7749	0.383949	0.312302	0.506295
SPAC3H5.04	0.510296	0.531504	0.541709	0.443224	0.455849	0.386199	0.462551	0.417233	0.402134	0.416149	0.280768	0.426062	0.417271	0.395415	0.526413	0.500752	0.347862	0.758916
SPAC3H5.05c	0.564515	0.483573	0.633119	0.407908	0.380343	0.263279	0.319877	0.342353	0.299781	0.352904	0.2472	0.243605	0.280712	0.320655	0.421692	0.611288	0.362907	0.665855
SPAC3H5.06c	0.474925	0.419032	0.545982	0.376246	0.337822	0.384616	0.414425	0.363679	0.350091	0.383004	0.353968	0.422959	0.352905	0.34045	0.463124	0.404591	0.324114	0.545003
SPAC3H5.07	0.492005	0.496671	0.455951	0.37059	0.522523	0.478516	0.503883	0.471338	0.455648	0.437052	0.586284	0.402227	0.31977	0.574255	0.69414	0.409481	0.449821	0.623039
SPAC3H5.08c	0.463287	0.33712	0.459099	0.349886	0.332399	0.34098	0.448484	0.332719	0.377742	0.391668	0.359376	0.343987	0.315095	0.308127	0.448235	0.433889	0.342121	0.517027
SPAC3H5.09c	0.423403	0.433001	0.531696	0.389475	0.359404	0.339316	0.378386	0.347053	0.378781	0.44114	0.34318	0.369296	0.396499	0.343793	0.492243	0.395844	0.355702	0.585098
SPAC3H5.10	0.527914	0.599763	0.5585	0.506047	0.496512	0.398312	0.541541	0.331011	0.559809	0.607594	0.46046	0.531559	0.516665	0.522541	0.413389	0.673158	0.437209	0.660149
SPAC3H5.11	0.469733	0.495155	0.498621	0.366186	0.41291	0.398041	0.481807	0.396847	0.40485	0.454444	0.399329	0.427439	0.446209	0.426033	0.569109	0.457349	0.375382	0.557099
SPAC3H5.12c	0.581633	0.466428	0.658571	0.392102	0.309114	0.29568	0.382889	0.264629	0.204897	0.307169	0.324278	0.391132	0.304223	0.318041	0.347625	0.500997	0.298124	0.447877
SPAC3H5.13	0.411483	0.667036	0.688169	0.343128	0.488741	0.430352	0.544182	0.455097	0.389256	0.646869	0.350664	0.426895	0.54756	0.364949	0.555781	0.536763	0.519454	0.542748
SPAC3H8.02	0.532654	0.393329	0.569132	0.418514	0.353786	0.442831	0.475459	0.417889	0.409077	0.471264	0.33461	0.410178	0.36599	0.332329	0.699775	0.434676	0.426513	0.614299
SPAC3H8.03	0.529623	0.607698	0.638521	0.526616	0.56361	0.569556	0.746402	0.467508	0.683549	0.490371	0.356325	0.577102	0.470246	0.540008	0.78053	0.403008	0.525987	0.752022
SPAC3H8.04	0.520954	0.409476	0.445791	0.452327	0.413049	0.524487	0.595978	0.481448	0.503347	0.529634	0.404604	0.554527	0.696656	0.502483	0.796262	0.498099	0.372774	0.75152
SPAC3H8.05c	0.448459	0.428945	0.495379	0.357171	0.387171	0.444365	0.46217	0.387738	0.387485	0.480937	0.412941	0.420882	0.425905	0.4944	0.536423	0.390227	0.352121	0.629841
SPAC3H8.06	0.464893	0.563996	0.425811	0.382695	0.340257	0.441397	0.459749	0.3869	0.33839	0.291756	0.468751	0.389344	0.488896	0.392916	0.619714	0.607171	0.355188	0.667914
SPAC3H8.07c	0.451954	0.431615	0.478576	0.64171	0.562677	0.431475	0.636099	0.428015	0.511975	0.504478	0.632222	0.509513	0.465886	0.434934	0.690666	0.450734	0.504686	0.694431
SPAC3H8.08c	0.541202	0.352386	0.499716	0.386761	0.40247	0.39994	0.542205	0.524102	0.430432	0.53301	0.342052	0.45625	0.369889	0.390494	0.559457	0.382892	0.381882	0.541836
SPAC3H8.09c	0.490427	0.444702	0.524161	0.453522	0.408325	0.497568	0.569031	0.428809	0.531673	0.495103	0.374534	0.436442	0.385398	0.527645	0.593007	0.396084	0.402991	0.670246
SPAC3H8.10	0.481183	0.421492	0.703257	0.492035	0.404649	0.39212	0.710367	0.407975	0.451564	0.453377	0.382275	0.32694	0.372819	0.427606	0.65303	0.500857	0.273998	0.58226
SPAC458.02c	0.502931	0.419863	0.519993	0.411869	0.411017	0.328231	0.415701	0.39547	0.387201	0.46004	0.373111	0.477141	0.414177	0.323245	0.48856	0.434063	0.331384	0.557177
SPAC458.03	0.59797	0.654559	0.678044	0.484954	0.439745	0.468423	0.562555	0.513098	0.517369	0.466309	0.407262	0.539979	0.525028	0.470557	0.652012	0.40239	0.411235	0.655727
SPAC458.04c	0.60343	0.613095	0.61992	0.46639	0.401358	0.43948	0.550598	0.512283	0.434292	0.642978	0.378516	0.515549	0.398821	0.495647	0.538296	0.455386	0.365348	0.795099
SPAC458.05	0.527817	0.382332	0.556481	0.43933	0.354074	0.450806	0.528334	0.422275	0.482561	0.402672	0.369931	0.514491	0.455326	0.359248	0.535115	0.381452	0.386793	0.606051
SPAC458.06	0.582253	0.485834	0.338577	0.536404	0.394473	0.50783	0.526346	0.487233	0.304122	0.363273	0.400255	0.441277	0.424321	0.388852	0.603473	0.318832	0.424006	0.631814
SPAC458.07	0.417821	0.372387	0.489155	0.403074	0.289711	0.367957	0.437066	0.38878	0.27931	0.374918	0.303377	0.408264	0.289112	0.393438	0.471885	0.431587	0.346358	0.593559
SPAC4A8.02c	0.560146	0.369655	0.530476	0.377954	0.388965	0.364971	0.408099	0.374463	0.38129	0.50314	0.467742	0.381275	0.316925	0.45185	0.501099	0.405853	0.314357	0.502673
SPAC4A8.03c	0.385885	0.535093	0.557473	0.481536	0.39876	0.446	0.53028	0.42692	0.482993	0.513157	0.343613	0.352944	0.479885	0.37451	0.589183	0.474172	0.383889	0.523636
SPAC4A8.04	0.327943	0.343916	0.636762	0.313012	0.303807	0.344029	0.308499	0.278219	0.301433	0.34912	0.312786	0.40943	0.284064	0.256469	0.422948	0.470461	0.336972	0.441152
SPAC4A8.05c	0.413083	0.371882	0.462675	0.394911	0.338134	0.346884	0.439368	0.362491	0.367611	0.42102	0.35972	0.462128	0.445481	0.400797	0.482031	0.378643	0.324472	0.554678
SPAC4A8.06c	0.586343	0.461592	0.767036	0.431815	0.383122	0.448607	0.521206	0.482267	0.422974	0.47551	0.366121	0.378799	0.424328	0.428645	0.521188	0.386305	0.42609	0.644182
SPAC4A8.07c	0.536403	0.506001	0.447153	0.422983	0.399428	0.467464	0.503638	0.384642	0.400863	0.34941	0.389605	0.413071	0.472745	0.51285	0.630026	0.469088	0.377435	0.73492
SPAC4A8.08c	0.51216	0.434885	0.526681	0.411659	0.379195	0.355875	0.518985	0.333113	0.453803	0.434823	0.401598	0.420808	0.407922	0.38049	0.503462	0.417274	0.377981	0.595866
SPAC4A8.09c	0.526417	0.582525	0.658228	0.470054	0.442525	0.461477	0.542451	0.489691	0.491032	0.542223	0.489828	0.469302	0.532263	0.45571	0.653059	0.367475	0.478693	0.691725
SPAC4A8.10	0.463339	0.410292	0.608592	0.455771	0.336522	0.373684	0.49596	0.378099	0.401683	0.456779	0.363397	0.394782	0.40597	0.355603	0.45257	0.419749	0.3411	0.624873
SPAC4A8.11c	0.412625	0.457766	0.52674	0.376286	0.314705	0.300663	0.362534	0.295902	0.322786	0.378574	0.375375	0.375401	0.312965	0.350031	0.419456	0.43578	0.308678	0.536633
SPAC4A8.12c	0.609316	0.623657	0.530311	0.504429	0.368598	0.540566	0.52882	0.556951	0.572299	0.627658	0.463129	0.489143	0.472577	0.549695	0.594021	0.37202	0.372655	0.711403
SPAC4A8.13c	0.485756	0.519685	0.591074	0.433574	0.438036	0.491127	0.542342	0.407724	0.375782	0.507271	0.357151	0.377617	0.413394	0.480863	0.579247	0.558489	0.428799	0.651637
SPAC4A8.14	0.41384	0.525249	0.626453	0.429179	0.467722	0.428288	0.587152	0.511336	0.395766	0.481523	0.405386	0.521816	0.579402	0.44749	0.605308	0.374987	0.356604	0.695354
SPAC4A8.15c	0.653176	0.448618	0.48921	0.503895	0.427827	0.375289	0.471596	0.35599	0.383518	0.529275	0.381563	0.472535	0.329615	0.188604	0.409202	0.435897	0.458103	0.739841
SPAC4A8.16c	0.476323	0.416598	0.554429	0.413199	0.383013	0.325127	0.391784	0.309471	0.36341	0.393052	0.324999	0.397606	0.452438	0.283007	0.519051	0.393163	0.368286	0.555837
SPAC4C5.01	0.560205	0.608539	0.503402	0.426904	0.359033	0.507116	0.482986	0.46499	0.547286	0.454617	0.518377	0.439544	0.488527	0.417183	0.751146	0.448422	0.406803	0.585974
SPAC4C5.02c	0.627111	0.517236	0.545078	0.471841	0.355638	0.512972	0.548732	0.445983	0.490415	0.510208	0.425457	0.461122	0.499359	0.362913	0.688847	0.38129	0.366561	0.712674
SPAC4C5.03	0.549889	0.372614	0.564608	0.416291	0.443809	0.43482	0.573706	0.418333	0.498927	0.493728	0.504023	0.479224	0.59414	0.452117	0.626798	0.504005	0.328271	0.577143
SPAC4C5.04	0.544194	0.287839	0.641934	0.461945	0.488556	0.384359	0.702361	0.372911	0.486071	0.536249	0.353772	0.51397	0.481061	0.472778	0.629995	0.514889	0.372875	0.713862
SPAC4D7.01c	0.513156	0.389964	0.4082	0.395244	0.371161	0.421385	0.512346	0.427332	0.48101	0.42987	0.428501	0.44153	0.513568	0.414271	0.574176	0.398625	0.408459	0.62221
SPAC4D7.02c	0.47569	0.443081	0.59392	0.340677	0.385964	0.459112	0.458002	0.466164	0.415405	0.439589	0.390135	0.53677	0.4778	0.31436	0.504092	0.502973	0.369133	0.554903
SPAC4D7.03	0.467762	0.480026	0.44611	0.359668	0.371234	0.427677	0.513771	0.441329	0.344072	0.416144	0.36183	0.397156	0.432686	0.483265	0.679728	0.359511	0.426475	0.595351
SPAC4D7.04c	0.468649	0.436363	0.315906	0.490393	0.478599	0.525919	0.741154	0.493785	0.530943	0.557866	0.373752	0.53219	0.614457	0.387672	0.690171	0.353288	0.360329	0.770224
SPAC4D7.05	0.758117	0.463346	0.599973	0.407472	0.454107	0.443407	0.514552	0.456385	0.453695	0.473488	0.420984	0.478781	0.343108	0.30549	0.603288	0.46768	0.347111	0.581989
SPAC4D7.06c	0.521022	0.40706	0.736627	0.438337	0.427416	0.37589	0.53484	0.373677	0.454807	0.415359	0.450575	0.345986	0.348561	0.427802	0.466964	0.353529	0.428184	0.461842
SPAC4D7.07c	0.472534	0.479474	0.330018	0.41422	0.47184	0.512766	0.66232	0.538323	0.60833	0.550161	0.388004	0.506976	0.52365	0.48239	0.638199	0.426819	0.393668	0.6465
SPAC4D7.08c	0.645301	0.478169	0.524935	0.381153	0.392731	0.429122	0.508571	0.410204	0.427607	0.473311	0.454542	0.459437	0.417334	0.390941	0.47876	0.433169	0.374211	0.669754
SPAC4D7.09	0.466327	0.422337	0.644397	0.444495	0.397148	0.34888	0.474255	0.365624	0.366798	0.42807	0.279275	0.411037	0.400299	0.404917	0.596059	0.460752	0.304416	0.718768
SPAC4D7.10c	0.640472	0.575455	0.618392	0.502053	0.487452	0.481346	0.616109	0.469729	0.492821	0.395631	0.474148	0.495742	0.459606	0.403725	0.568963	0.512334	0.470675	0.682169
SPAC4D7.11	0.474752	0.528596	0.581751	0.376474	0.406254	0.454726	0.536563	0.389425	0.374426	0.433859	0.383457	0.422748	0.379155	0.469832	0.656677	0.446016	0.322863	0.554597
SPAC4D7.12c	0.509526	0.590841	0.757991	0.487035	0.403182	0.363303	0.464104	0.491477	0.463673	0.395423	0.418883	0.409406	0.367155	0.411377	0.617706	0.486589	0.447963	0.56386
SPAC4D7.13	0.417151	0.413769	0.531957	0.447658	0.391296	0.365665	0.479559	0.388617	0.375889	0.406432	0.316685	0.444185	0.441017	0.332853	0.488196	0.404766	0.387692	0.669371
SPAC4D7.14	0.382387	0.491361	0.480671	0.329873	0.380594	0.397809	0.492225	0.38801	0.423178	0.328217	0.282436	0.420215	0.329519	0.428858	0.625481	0.420914	0.389018	0.748235
SPAC4D7.15	0.783854	0.471721	0.632187	0.373922	0.397339	0.270326	0.595629	0.429983	0.366111	0.250154	0.48587	0.20016	0.19786	0.533876	0.326628	0.34135	0.326771	0.664268
SPAC4F10.02	0.465149	0.450823	0.550925	0.427161	0.338163	0.33976	0.390905	0.376134	0.32913	0.429065	0.25264	0.454043	0.350422	0.392118	0.533857	0.436152	0.359601	0.694599
SPAC4F10.03c	0.487592	0.466855	0.456959	0.445472	0.437967	0.311882	0.483199	0.512967	0.355462	0.463288	0.306447	0.576913	0.417997	0.427367	0.462551	0.512273	0.551284	0.528399
SPAC4F10.04	0.486525	0.515499	0.552039	0.413458	0.381799	0.424445	0.546991	0.365603	0.456319	0.378329	0.336284	0.35584	0.400093	0.504553	0.510491	0.362741	0.376646	0.588553
SPAC4F10.05c	0.518058	0.53238	0.480575	0.479487	0.481547	0.544784	0.618786	0.437817	0.509649	0.377195	0.539071	0.603564	0.570729	0.406324	0.701278	0.423989	0.284673	0.809096
SPAC4F10.06	0.475189	0.397689	0.427472	0.427773	0.432739	0.501486	0.727176	0.403727	0.342786	0.428736	0.512347	0.420982	0.550354	0.458082	0.488385	0.374821	0.390016	0.560059
SPAC4F10.07c	0.557819	0.409682	0.49198	0.353938	0.39434	0.399752	0.492753	0.404093	0.383851	0.454785	0.329169	0.317724	0.425345	0.351452	0.427896	0.446947	0.394925	0.61599
SPAC4F10.08	0.563076	0.604959	0.567103	0.452192	0.500126	0.581083	0.690216	0.448174	0.353845	0.481385	0.45627	0.430507	0.43058	0.527427	0.630507	0.422371	0.446972	0.609533
SPAC4F10.09c	0.390043	0.549064	0.452739	0.426267	0.36984	0.395816	0.417921	0.380597	0.394407	0.390138	0.386141	0.470954	0.375161	0.363552	0.483122	0.448906	0.350846	0.600949
SPAC4F10.10c	0.465298	0.492216	0.613983	0.387937	0.408904	0.438515	0.547295	0.361256	0.407598	0.475824	0.425358	0.460608	0.374013	0.428127	0.540371	0.469782	0.383475	0.656349
SPAC4F10.11	0.382315	0.454359	0.644997	0.388101	0.356623	0.392959	0.359029	0.36862	0.546666	0.483725	0.409074	0.323034	0.317124	0.388212	0.464477	0.398313	0.315906	0.483516
SPAC4F10.12	0.506596	0.494357	0.73475	0.541072	0.350808	0.35889	0.579462	0.485206	0.441304	0.563471	0.469788	0.35945	0.23225	0.472418	0.641757	0.427227	0.416176	0.5731
SPAC4F10.13c	0.41666	0.415664	0.358166	0.381441	0.291607	0.312159	0.418311	0.361631	0.369708	0.359119	0.379538	0.323222	0.36988	0.326572	0.494588	0.331719	0.35939	0.591135
SPAC4F10.14c	0.428487	0.638678	0.33122	0.486502	0.424058	0.357408	0.435712	0.357602	0.353546	0.411708	0.35057	0.41197	0.359955	0.433426	0.471277	0.355616	0.37449	0.755022
SPAC4F10.15c	0.429595	0.265436	0.548844	0.37173	0.278227	0.24709	0.329362	0.321415	0.277347	0.21979	0.319562	0.28544	0.356617	0.239161	0.326372	0.50389	0.383866	0.474126
SPAC4F10.16c	0.455851	0.426411	0.594902	0.404046	0.365828	0.398607	0.419937	0.42104	0.348549	0.437812	0.393806	0.410342	0.389274	0.400266	0.54557	0.381101	0.312963	0.592331
SPAC4F10.17	0.630491	0.428915	0.674004	0.379996	0.372251	0.455708	0.558077	0.344445	0.431197	0.44821	0.445899	0.454499	0.676288	0.39272	0.583628	0.422539	0.357846	0.63262
SPAC4F10.18	0.40106	0.400774	0.500504	0.418304	0.358535	0.458846	0.417614	0.379849	0.458185	0.379497	0.426604	0.427875	0.448996	0.427771	0.486331	0.472	0.380475	0.595912
SPAC4F10.19c	0.519901	0.651151	0.519316	0.493746	0.493886	0.694284	0.581076	0.466355	0.538736	0.547758	0.464722	0.520185	0.496394	0.464209	0.527283	0.410889	0.444372	0.670063
SPAC4F10.20	0.483976	0.582008	0.414915	0.455459	0.507086	0.437871	0.823703	0.581646	0.709121	0.66078	0.570021	0.593734	0.636027	0.323223	0.42697	0.760239	0.646872	0.652012
SPAC4F10.22	0.647069	0.844785	0.746475	0.650611	0.39419	0.387577	0.723796	0.38785	0.273413	0.457909	0.484407	0.729378	0.40676	0.236332	0.751303	0.532494	0.178349	0.628005
SPAC4F8.01	0.409987	0.394334	0.469587	0.391804	0.315008	0.340517	0.455427	0.373783	0.406361	0.404104	0.338132	0.393439	0.391962	0.354605	0.456417	0.520667	0.447046	0.555295
SPAC4F8.02c	0.499383	0.565069	0.613604	0.574945	0.38416	0.423467	0.638294	0.49573	0.454951	0.344463	0.313759	0.498348	0.475422	0.479501	0.58263	0.595379	0.417199	0.696885
SPAC4F8.03	0.527466	0.662052	0.529887	0.50537	0.504784	0.431492	0.810374	0.523542	0.589643	0.476998	0.505117	0.603348	0.746543	0.469042	0.382825	0.397269	0.471335	0.678936
SPAC4F8.04	0.468513	0.532622	0.523073	0.545985	0.380644	0.40648	0.572599	0.411007	0.507554	0.476524	0.482353	0.421041	0.518169	0.496676	0.687103	0.40947	0.328488	0.685252
SPAC4F8.05c	0.340606	0.289694	0.509849	0.43723	0.517236	0.586554	0.568885	0.345718	0.6849	0.542331	0.602399	0.421402	0.630173	0.465347	0.972976	0.436453	0.303784	0.623966
SPAC4F8.06	0.457275	0.509308	0.403376	0.456392	0.468176	0.394347	0.438392	0.468425	0.485155	0.420889	0.383286	0.363432	0.458403	0.426234	0.439553	0.392418	0.397568	0.45073
SPAC4F8.07c	0.548015	0.448482	0.738977	0.445383	0.452968	0.378064	0.546158	0.343262	0.309232	0.445447	0.509683	0.565411	0.396414	0.40346	0.514238	0.578636	0.346215	0.691092
SPAC4F8.08	0.652244	0.90787	1.20204	0.795225	0.569375	0.548311	0.970293	0.621951	0.773109	0.676472	0.555189	0.760698	0.84479	0.609928	0.745705	0.450159	0.56116	0.765733
SPAC4F8.10c	0.570411	0.393306	0.550818	0.360487	0.33635	0.405602	0.520291	0.479655	0.510719	0.425988	0.379907	0.344537	0.419177	0.321	0.517717	0.44024	0.394062	0.500608
SPAC4F8.11	0.436977	0.45245	0.41213	0.426627	0.382433	0.375257	0.414627	0.375917	0.347062	0.429831	0.355524	0.404747	0.317832	0.357837	0.512394	0.418229	0.33444	0.596976
SPAC4F8.12c	0.476168	0.401255	0.431423	0.378527	0.360634	0.355224	0.39941	0.397229	0.397001	0.389297	0.349179	0.40921	0.332195	0.346865	0.537801	0.396274	0.357014	0.552868
SPAC4F8.13c	0.409037	0.440562	0.52454	0.434681	0.335047	0.372735	0.443028	0.343045	0.373724	0.4645	0.313565	0.384691	0.427695	0.353545	0.502138	0.412732	0.367286	0.589903
SPAC4F8.14c	0.323112	0.375394	0.563294	0.370982	0.352214	0.327512	0.411141	0.33233	0.347049	0.360776	0.3894	0.392532	0.270059	0.266673	0.583595	0.534507	0.296812	0.475419
SPAC4F8.15	0.577714	0.354025	0.597429	0.37645	0.363894	0.37981	0.404416	0.360765	0.374173	0.436811	0.41912	0.377401	0.459357	0.34867	0.553083	0.480248	0.390405	0.584588
SPAC4G8.02c	0.598856	0.435507	0.580654	0.540976	0.438285	0.545316	0.693975	0.68829	0.509927	0.37593	0.511108	0.370194	0.603217	0.803463	0.648634	0.482458	0.399273	0.991338
SPAC4G8.03c	0.490475	0.505429	0.533278	0.410267	0.361498	0.315936	0.472146	0.414377	0.331476	0.444145	0.363715	0.37463	0.354237	0.389575	0.487124	0.324011	0.360762	0.530601
SPAC4G8.04	0.481497	0.414856	0.6067	0.465892	0.42691	0.349561	0.460907	0.374265	0.394561	0.409069	0.277531	0.430445	0.427344	0.402991	0.527701	0.373809	0.423651	0.636277
SPAC4G8.05	0.396495	0.440817	0.572276	0.401091	0.424703	0.339848	0.456079	0.3465	0.31041	0.395892	0.324302	0.362753	0.468257	0.341481	0.543075	0.381473	0.458213	0.596211
SPAC4G8.06c	0.569348	0.559164	0.506445	0.387942	0.409131	0.564939	0.659743	0.380869	0.45914	0.372481	0.403942	0.549512	0.458707	0.350825	0.532716	0.450936	0.292361	0.704745
SPAC4G8.07c	0.448022	0.551898	0.47744	0.414125	0.349358	0.353197	0.528636	0.33511	0.514918	0.363431	0.407603	0.456518	0.358391	0.364107	0.504481	0.395231	0.422518	0.610346
SPAC4G8.08	0.42484	0.357381	0.412125	0.439581	0.473852	0.497892	0.50256	0.499773	0.446629	0.420372	0.250614	0.567826	0.407909	0.375254	0.424756	0.536878	0.432089	0.707593
SPAC4G8.09	0.39521	0.408681	0.373883	0.402564	0.388883	0.424296	0.446541	0.446233	0.389138	0.436097	0.391046	0.431928	0.487967	0.427886	0.555898	0.44696	0.34504	0.584264
SPAC4G8.10	0.510648	0.516755	0.503577	0.449713	0.499741	0.542166	0.663819	0.47336	0.415614	0.52286	0.447788	0.504966	0.527201	0.48351	0.645504	0.379093	0.454611	0.597841
SPAC4G8.11c	0.507905	0.521345	0.481625	0.438786	0.50031	0.558482	0.650269	0.481252	0.420686	0.486671	0.467591	0.503215	0.5383	0.401601	0.628581	0.391237	0.396924	0.652275
SPAC4G8.12c	0.544284	0.523384	0.487969	0.442471	0.434573	0.485893	0.650959	0.545628	0.488399	0.513246	0.432493	0.498899	0.540159	0.457326	0.63829	0.419269	0.418575	0.61208
SPAC4G8.13c	0.506607	0.373696	0.541119	0.356293	0.37519	0.385665	0.47742	0.465452	0.331325	0.428853	0.348444	0.387974	0.421203	0.358909	0.496844	0.402167	0.348171	0.625527
SPAC4G9.02	0.390648	0.416526	0.424447	0.403558	0.365051	0.430488	0.507107	0.385203	0.368872	0.490259	0.409089	0.421108	0.535804	0.414762	0.599454	0.416058	0.317171	0.527621
SPAC4G9.03	0.478591	0.252507	0.633472	0.351376	0.344465	0.374831	0.265679	0.298276	0.363015	0.294087	0.249225	0.405993	0.397186	0.2242	0.399808	0.545097	0.247933	0.557233
SPAC4G9.04c	0.478228	0.398411	0.507747	0.354522	0.363502	0.421587	0.360623	0.363756	0.358759	0.368765	0.351182	0.390072	0.397486	0.280758	0.49775	0.431247	0.258859	0.612499
SPAC4G9.05	0.504832	0.441834	0.522464	0.426643	0.42513	0.452963	0.551345	0.440486	0.516999	0.383947	0.417084	0.506205	0.49922	0.412324	0.577715	0.491367	0.355513	0.552861
SPAC4G9.06c	0.505412	0.433458	0.523716	0.425066	0.396723	0.443124	0.549312	0.426158	0.5058	0.387696	0.397033	0.490781	0.501413	0.415026	0.550432	0.475018	0.341481	0.544869
SPAC4G9.07	0.468789	0.511921	0.59799	0.416391	0.430935	0.57407	0.753035	0.53954	0.517443	0.425819	0.530642	0.519328	0.587842	0.4693	0.584557	0.408007	0.31838	0.698242
SPAC4G9.08c	0.40449	0.479271	0.48615	0.397107	0.360354	0.307202	0.384231	0.355807	0.383135	0.336828	0.343005	0.352104	0.339288	0.303199	0.412479	0.36416	0.329871	0.511091
SPAC4G9.09c	0.427991	0.333036	0.536851	0.37752	0.304292	0.320214	0.426075	0.301508	0.351469	0.338575	0.317359	0.379056	0.275528	0.293311	0.443752	0.316144	0.336376	0.558174
SPAC4G9.10	0.52432	0.372426	0.387905	0.409741	0.321549	0.358083	0.500279	0.360971	0.452017	0.442305	0.372856	0.331164	0.432371	0.39544	0.513651	0.387408	0.304794	0.522011
SPAC4G9.11c	0.48836	0.381281	0.462816	0.399652	0.275152	0.345258	0.505543	0.285502	0.316405	0.31894	0.240487	0.305931	0.41561	0.244049	0.362162	0.383444	0.349508	0.561218
SPAC4G9.12	0.556277	0.396234	0.558744	0.421151	0.396184	0.359727	0.503125	0.435815	0.408374	0.396025	0.304832	0.373108	0.340918	0.359854	0.551434	0.517666	0.390401	0.571827
SPAC4G9.13c	0.499699	0.417627	0.571585	0.457041	0.408871	0.373183	0.526787	0.44156	0.376051	0.398303	0.405645	0.43075	0.383104	0.388699	0.468896	0.446471	0.327949	0.551539
SPAC4G9.14	0.55349	0.375527	0.578027	0.434127	0.366338	0.562732	0.563797	0.50238	0.528692	0.496927	0.484391	0.491493	0.594041	0.351914	0.562324	0.328017	0.359377	0.640687
SPAC4G9.15	0.352261	0.418878	0.376957	0.462522	0.424622	0.432374	0.382519	0.404758	0.413431	0.348914	0.456496	0.468065	0.342562	0.512516	0.559427	0.385502	0.333232	0.636766
SPAC4G9.16c	0.334211	0.442641	0.500965	0.427897	0.386411	0.380332	0.611006	0.375518	0.297943	0.492317	0.371431	0.354828	0.271801	0.387161	0.62114	0.674946	0.267845	0.424183
SPAC4G9.17c	0.438427	0.467555	0.513657	0.51179	0.368292	0.457038	0.466245	0.384553	0.503498	0.481145	0.472343	0.481216	0.41477	0.409781	0.492945	0.389369	0.33635	0.548627
SPAC4G9.19	0.44381	0.532366	0.655807	0.445353	0.329488	0.328154	0.613524	0.402647	0.32293	0.341134	0.300319	0.428107	0.374245	0.430028	0.426513	0.285656	0.326381	0.664045
SPAC4G9.20c	0.353089	0.401063	0.572388	0.424105	0.368101	0.381538	0.338788	0.319106	0.503159	0.348711	0.363448	0.3924	0.285733	0.278162	0.392858	0.430396	0.290186	0.557319
SPAC4G9.22	0.484787	0.360853	0.48772	0.441586	0.395315	0.283718	0.574703	0.395581	0.546473	0.419311	0.485329	0.428812	0.36221	0.527665	0.738438	0.391869	0.453988	0.818231
SPAC4H3.01	0.648678	0.641293	0.669753	0.480113	0.600368	0.580697	0.694501	0.651547	0.576833	0.606281	0.69597	0.580986	0.848457	0.621753	0.918216	0.539957	0.50346	0.766315
SPAC4H3.02c	0.564356	0.707395	0.683288	0.581295	0.535172	0.582578	0.682201	0.624563	0.673403	0.618287	0.582191	0.579381	0.673921	0.596326	1.00869	0.661561	0.582812	0.758803
SPAC4H3.03c	0.583598	0.587748	0.63898	0.480998	0.535236	0.478549	0.695932	0.50063	0.55326	0.57593	0.675391	0.5526	0.634287	0.565356	0.638833	0.609229	0.550445	0.781057
SPAC4H3.04c	0.66322	0.627279	0.698812	0.465967	0.511807	0.479382	0.64738	0.56731	0.546638	0.681028	0.579742	0.623555	0.535267	0.570568	0.782921	0.599105	0.481521	0.887063
SPAC4H3.05	0.604888	0.552817	0.516204	0.458032	0.508599	0.459735	0.540224	0.500809	0.561422	0.557185	0.599934	0.638271	0.590763	0.498133	0.734446	0.550444	0.482227	0.723457
SPAC4H3.06	0.566377	0.602206	0.622034	0.462362	0.542698	0.609714	0.750513	0.596577	0.490313	0.57003	0.612154	0.665936	0.615596	0.658285	0.765089	0.512624	0.596306	0.782841
SPAC4H3.07c	0.317624	0.590916	0.799812	0.385459	0.453487	0.468746	0.711123	0.449617	0.448643	0.597143	0.537866	0.614985	0.693253	0.523311	0.55964	0.582067	0.405229	0.58758
SPAC4H3.08	0.579138	0.574517	0.470477	0.426091	0.370183	0.500771	0.499257	0.414775	0.3921	0.438699	0.457852	0.505135	0.346834	0.426506	0.469238	0.521044	0.350398	0.565423
SPAC4H3.09	0.439903	0.569834	0.495511	0.601803	0.381648	0.644929	0.758666	0.824077	0.620347	0.633275	0.534396	0.526707	0.655651	0.687549	0.760465	0.506238	0.400749	0.807437
SPAC4H3.10c	0.415553	0.415111	0.710126	0.404895	0.41912	0.348155	0.341563	0.337723	0.3111	0.42445	0.441141	0.458586	0.325672	0.443605	0.530323	0.819514	0.60468	0.701328
SPAC4H3.11c	0.418179	0.520697	0.595907	0.499242	0.416238	0.377357	0.412009	0.381694	0.311749	0.426828	0.363201	0.425979	0.387202	0.385635	0.622176	0.503974	0.415144	0.628802
SPAC4H3.12c	1.01321	1.3337	0.268509	0.454216	1.1983	1.66085	1.53694	1.18173	0.925016	0.797903	1.05199	0.716777	1.15412	0.894065	1.54776	0.885991	0.734326	1.00613
SPAC4H3.13	0.305962	0.639849	0.413903	0.629766	0.524172	0.653249	0.589615	0.60163	0.673771	0.626498	0.573362	0.39315	0.531368	0.392201	0.879119	0.52736	0.540493	0.666947
SPAC4H3.14c	0.541212	0.414102	0.526171	0.544717	0.45983	0.514978	0.39954	0.422451	0.587743	0.397168	0.538449	0.338735	0.392554	0.478781	0.663885	0.532399	0.457299	0.558558
SPAC4H3.16	0.561841	0.565502	0.551903	0.498781	0.527328	0.451865	0.489959	0.463562	0.530498	0.540642	0.593142	0.617747	0.490709	0.474411	0.676621	0.532692	0.514651	0.691956
SPAC4H3.17	0.920518	0.780354	0.632675	0.349977	0.601542	0.671113	0.761756	0.592083	0.504089	0.805415	0.825779	0.588392	0.792164	0.675624	1.09017	0.395287	0.438671	0.90087
SPAC513.01c	0.419897	0.318716	0.589823	0.358203	0.313452	0.280814	0.287049	0.282104	0.267171	0.313371	0.273082	0.345124	0.328934	0.323416	0.352135	0.514593	0.357531	0.530096
SPAC513.02	0.55239	0.343092	0.402248	0.537884	0.405835	0.478488	0.724421	0.391128	0.519287	0.442621	0.391998	0.388068	0.480385	0.493732	0.486726	0.466242	0.380776	0.586797
SPAC513.03	0.952409	1.00056	0.330314	0.411564	0.661605	1.00826	0.900781	0.634437	0.592863	0.322505	0.493243	0.632831	0.557927	0.605253	0.935487	0.423803	0.491556	0.675472
SPAC513.04	0.377057	0.13707	0.296056	0.54699	0.587242	0.478861	0.754872	0.602775	0.383516	0.672731	0.618385	0.389271	0.584083	0.285899	0.746311	0.385547	0.388652	0.850629
SPAC513.05	0.494265	0.359391	0.616239	0.399296	0.323181	0.359321	0.449101	0.362837	0.382239	0.351779	0.311831	0.414647	0.381652	0.361926	0.487881	0.426206	0.334076	0.535797
SPAC513.06c	0.49322	0.35632	0.617523	0.399089	0.319972	0.353972	0.437327	0.351155	0.372392	0.345553	0.303723	0.408476	0.368142	0.354945	0.489056	0.440158	0.328997	0.53392
SPAC513.07	0.554431	0.408578	0.484242	0.547376	0.34426	0.376083	0.517954	0.500295	0.470882	0.379925	0.397767	0.429846	0.375844	0.365945	0.558052	0.371444	0.294218	0.545098
SPAC521.02	0.447097	0.415094	0.856036	0.534253	0.359303	0.414139	0.605657	0.390522	0.301612	0.409017	0.308076	0.440328	0.469255	0.370682	0.516784	0.46791	0.423613	0.802384
SPAC521.03	0.470337	0.433952	0.62635	0.452702	0.40756	0.389046	0.552829	0.468356	0.404435	0.378525	0.396603	0.465491	0.430088	0.539957	0.50502	0.436092	0.347044	0.687439
SPAC521.04c	0.414088	0.474011	0.575695	0.391736	0.34094	0.422042	0.466065	0.402406	0.324724	0.34511	0.331159	0.338872	0.38455	0.326652	0.40668	0.379055	0.351049	0.544274
SPAC521.05	0.370563	0.514706	0.694458	0.478828	0.356903	0.32449	0.306043	0.28148	0.26304	0.409744	0.316786	0.220999	0.232383	0.314137	0.448333	0.445588	0.327367	0.656402
SPAC56E4.02c	0.454031	0.50065	0.521624	0.511653	0.366117	0.525027	0.628341	0.384835	0.319561	0.381039	0.305314	0.489042	0.484285	0.41522	0.58483	0.429605	0.43714	0.571795
SPAC56E4.03	0.429956	0.586191	0.52463	0.418472	0.377367	0.320591	0.447622	0.348138	0.344799	0.412521	0.453384	0.360884	0.352601	0.418277	0.505243	0.421853	0.400456	0.562366
SPAC56E4.04c	0.402988	0.417598	0.464769	0.38364	0.337862	0.337089	0.377283	0.333084	0.343142	0.37292	0.339599	0.376203	0.347031	0.335585	0.463525	0.440263	0.329024	0.530662
SPAC56E4.05	0.52733	0.706895	0.679778	0.475832	0.332642	0.472606	0.605337	0.434665	0.532052	0.431385	0.401285	0.52115	0.512953	0.620015	0.628837	0.396697	0.407252	0.610058
SPAC56E4.06c	0.427005	0.439292	0.534707	0.396597	0.359356	0.353552	0.388709	0.334537	0.317611	0.392758	0.345805	0.344755	0.354234	0.402129	0.400568	0.363103	0.326496	0.568966
SPAC56E4.07	0.457586	0.446361	0.511556	0.401312	0.380749	0.362842	0.411632	0.355872	0.363903	0.430027	0.363853	0.381772	0.362526	0.37873	0.406536	0.385565	0.350683	0.572573
SPAC56F8.02	0.490283	0.406248	0.538081	0.352625	0.324282	0.381846	0.37639	0.336086	0.294711	0.375727	0.359578	0.39385	0.306234	0.341263	0.406924	0.376587	0.294648	0.523828
SPAC56F8.03	0.427898	0.413159	0.513176	0.343324	0.326869	0.287465	0.376462	0.344254	0.332315	0.372701	0.310222	0.332982	0.356921	0.289255	0.377779	0.418325	0.3599	0.538063
SPAC56F8.04c	0.558824	0.385259	0.540536	0.372142	0.312316	0.363492	0.408925	0.262016	0.27402	0.314891	0.331041	0.386934	0.432576	0.389125	0.448771	0.398708	0.292828	0.518683
SPAC56F8.05c	0.450446	0.565075	0.692078	0.484176	0.332235	0.490058	0.40235	0.417044	0.471732	0.429837	0.398363	0.403196	0.495422	0.423625	0.645017	0.400856	0.472708	0.644555
SPAC56F8.06c	0.566966	0.6381	0.475935	0.4025	0.395024	0.457875	0.626925	0.449527	0.493566	0.413711	0.471121	0.52368	0.499043	0.443401	0.535597	0.374616	0.316245	0.578093
SPAC56F8.07	0.606953	0.319888	0.54459	0.412785	0.321642	0.281176	0.729947	0.398294	0.692322	0.407012	0.53531	0.590361	0.530471	0.359135	0.743577	0.387942	0.343638	0.661387
SPAC56F8.08	0.389277	0.362268	0.537388	0.314854	0.385915	0.323697	0.339354	0.311471	0.281265	0.37069	0.332785	0.391421	0.289759	0.324483	0.426612	0.501086	0.385156	0.554144
SPAC56F8.09	0.410258	0.392391	0.659719	0.430397	0.393612	0.361645	0.512818	0.537488	0.49435	0.418341	0.383514	0.444827	0.366347	0.443135	0.529875	0.48195	0.278464	0.531344
SPAC56F8.10	0.428439	0.462331	0.505687	0.425925	0.465155	0.416602	0.452946	0.390635	0.381988	0.426869	0.391626	0.436311	0.423042	0.436619	0.516926	0.355868	0.366501	0.539418
SPAC56F8.11	0.49055	0.461335	0.544215	0.36654	0.341512	0.429275	0.47675	0.375378	0.485002	0.484233	0.53961	0.463397	0.481871	0.456739	0.490048	0.338317	0.31245	0.560437
SPAC56F8.12	0.458445	0.33271	0.452224	0.378194	0.343474	0.336424	0.291357	0.279039	0.346719	0.320398	0.283257	0.292336	0.372986	0.287945	0.399517	0.404398	0.254877	0.525428
SPAC56F8.13	0.732851	0.720631	0.675895	0.841161	0.455439	0.448362	1.14142	0.375218	0.496452	0.510067	0.392321	0.554538	0.388216	0.436956	0.637711	0.606161	0.540042	0.60044
SPAC56F8.14c	0.563478	0.920419	0.84555	0.812725	0.559668	0.546295	1.05273	0.595222	0.639723	0.49794	0.491405	0.563471	0.562473	0.622392	0.652642	0.592132	0.597923	0.71368
SPAC56F8.15	0.511146	0.682139	1.1214	0.71608	0.532698	0.446246	1.1773	0.773295	0.556875	0.52401	0.593469	0.727478	0.649543	0.426217	0.778553	0.552669	0.591566	0.746746
SPAC56F8.16	0.487302	0.537314	0.581956	0.359429	0.42871	0.464769	0.464702	0.417205	0.386967	0.417085	0.408886	0.487446	0.500308	0.395232	0.560298	0.565026	0.377814	0.699202
SPAC57A10.02	0.372903	0.509345	0.576102	0.388916	0.372872	0.335389	0.479569	0.378478	0.357181	0.402448	0.329747	0.424148	0.362949	0.336666	0.546253	0.4274	0.341521	0.574781
SPAC57A10.03	0.668804	0.358241	0.467372	0.47471	0.572549	0.491638	0.925775	0.596669	0.494107	0.571228	0.418658	0.394064	0.559488	0.485218	0.614482	0.409296	0.462325	0.645435
SPAC57A10.04	0.555693	0.495642	0.557679	0.488633	0.480507	0.454549	0.541256	0.450281	0.464036	0.465711	0.490369	0.352674	0.691574	0.636107	0.719899	0.428567	0.410465	0.765258
SPAC57A10.05c	0.423914	0.371932	0.53879	0.423387	0.399256	0.365161	0.480224	0.387749	0.359854	0.495662	0.393719	0.381261	0.41482	0.393006	0.449357	0.470352	0.35529	0.605098
SPAC57A10.06	0.345569	0.475562	0.893465	0.288767	0.549719	0.361608	0.479084	0.217219	0.429734	0.421991	0.273048	0.237967	0.37637	0.516633	0.55858	0.486923	0.244366	0.537762
SPAC57A10.07	0.434366	0.442066	0.448637	0.390923	0.363434	0.354421	0.467151	0.42547	0.405944	0.333331	0.454868	0.474005	0.34614	0.403279	0.548236	0.402332	0.419222	0.664009
SPAC57A10.08c	0.484684	0.33419	0.359406	0.423354	0.391458	0.360328	0.500164	0.352057	0.415579	0.314672	0.398705	0.292096	0.428329	0.416691	0.4292	0.29443	0.26843	0.608533
SPAC57A10.09c	0.393976	0.541548	0.487323	0.483615	0.422182	0.405924	0.534917	0.38008	0.449386	0.536195	0.332645	0.40247	0.591039	0.443329	0.649129	0.532283	0.51778	0.819688
SPAC57A10.10c	0.554893	0.426554	0.543338	0.501397	0.380591	0.377822	0.555996	0.46513	0.441575	0.494445	0.472715	0.459445	0.474624	0.482134	0.472705	0.397854	0.467345	0.649118
SPAC57A10.11c	0.474434	0.455183	0.405145	0.406632	0.366045	0.482857	0.483275	0.363113	0.383484	0.524186	0.372698	0.414267	0.403855	0.367004	0.521787	0.388271	0.355649	0.660163
SPAC57A10.12c	0.520895	0.371754	0.473382	0.445586	0.372863	0.378994	0.399861	0.362711	0.431814	0.394197	0.378679	0.401605	0.342639	0.354323	0.504648	0.478685	0.411315	0.606957
SPAC57A10.14	0.286886	0.315867	0.756971	0.396346	0.32198	0.387501	0.593724	0.442654	0.37349	0.278553	0.362986	0.377299	0.518842	0.480012	0.544578	0.379208	0.356439	0.522465
SPAC57A7.04c	0.40011	0.561271	0.669288	0.433418	0.37482	0.371944	0.418551	0.324295	0.350398	0.401849	0.363249	0.388441	0.371921	0.377245	0.446411	0.534207	0.381185	0.619844
SPAC57A7.05	0.415656	0.391023	0.477104	0.406459	0.362866	0.365301	0.441052	0.346055	0.352182	0.390235	0.339676	0.396014	0.355787	0.307136	0.484975	0.369196	0.405945	0.602933
SPAC57A7.06	0.433004	0.40821	0.364167	0.364498	0.333419	0.345633	0.44465	0.303567	0.383014	0.370372	0.336133	0.4274	0.386085	0.346126	0.499646	0.374338	0.345109	0.58496
SPAC57A7.07c	0.406761	0.420346	0.587018	0.461031	0.393741	0.35599	0.507948	0.386056	0.326746	0.436837	0.368462	0.355604	0.278201	0.358933	0.591936	0.322097	0.323026	0.529619
SPAC57A7.08	0.478486	0.409653	0.574434	0.352247	0.358688	0.295714	0.464737	0.355958	0.370658	0.363846	0.365637	0.352436	0.357165	0.313882	0.46843	0.470574	0.307412	0.520301
SPAC57A7.09	0.539148	0.434328	0.572284	0.447156	0.48834	0.394437	0.396623	0.402868	0.407058	0.389061	0.301767	0.435301	0.361182	0.372415	0.543541	0.410271	0.349662	0.549095
SPAC57A7.10c	0.358295	0.459369	0.528041	0.410368	0.348988	0.379999	0.396634	0.36163	0.406061	0.391914	0.333102	0.344301	0.395298	0.405665	0.514104	0.388598	0.361683	0.574271
SPAC57A7.11	0.455419	0.383574	0.53075	0.402331	0.335756	0.330549	0.376666	0.347332	0.308702	0.370988	0.35707	0.416247	0.30583	0.364101	0.425744	0.428005	0.387393	0.589248
SPAC57A7.12	0.308526	0.323516	0.560623	0.363088	0.311654	0.312946	0.29487	0.297063	0.283495	0.330916	0.370563	0.386038	0.330627	0.315444	0.457758	0.447373	0.423218	0.458236
SPAC57A7.13	0.418751	0.33925	0.400424	0.420818	0.380425	0.421556	0.477913	0.342654	0.431596	0.431592	0.37323	0.453343	0.390633	0.343311	0.45825	0.332502	0.297803	0.596759
SPAC57A7.15c	0.49785	0.607663	0.450433	0.498027	0.534031	0.723426	0.757042	0.604105	0.491425	0.475727	0.417782	0.586822	0.52955	0.578843	1.10052	0.425464	0.394924	0.579186
SPAC589.02c	0.408604	0.502074	0.549233	0.460139	0.361811	0.409005	0.522879	0.377157	0.455973	0.39937	0.390734	0.351877	0.385219	0.414905	0.536001	0.341227	0.363123	0.607302
SPAC589.03c	0.458378	0.517798	0.603917	0.466267	0.400869	0.48169	0.806396	0.525123	0.387675	0.572663	0.347963	0.407726	0.658117	0.573191	0.64404	0.338972	0.321628	0.551209
SPAC589.04	0.741704	0.545647	0.557979	0.389057	0.456672	0.525015	0.72432	0.541924	0.413551	0.522865	0.344113	0.334844	0.488217	0.506843	0.58186	0.364679	0.327107	0.547095
SPAC589.05c	0.531487	0.431156	0.703736	0.363425	0.342757	0.438125	0.519673	0.443988	0.446629	0.377321	0.347888	0.312718	0.491554	0.525212	0.463039	0.369822	0.323855	0.660404
SPAC589.06c	0.569899	0.546755	0.493569	0.494927	0.311821	0.414583	0.444287	0.401665	0.297682	0.488296	0.406515	0.297974	0.297297	0.396292	0.520788	0.505959	0.320622	0.538924
SPAC589.07c	0.42978	0.448216	0.466749	0.407086	0.407576	0.376166	0.429774	0.416726	0.384542	0.361354	0.321145	0.397813	0.432637	0.374593	0.373533	0.4635	0.295957	0.509673
SPAC589.08c	0.486224	0.508003	0.558498	0.48298	0.363527	0.497831	0.658073	0.342604	0.29857	0.315808	0.437254	0.296711	0.337661	0.503809	0.402403	0.289377	0.328967	0.587182
SPAC589.09	0.473418	0.477416	0.541751	0.466495	0.409469	0.449438	0.527782	0.410483	0.419285	0.420545	0.375079	0.361923	0.420541	0.406006	0.495835	0.417688	0.37854	0.642208
SPAC589.10c	0.737224	0.522382	0.797564	0.318798	0.437973	0.435908	0.402541	0.405352	0.298593	0.776471	0.482956	0.543682	0.269363	0.48875	0.570468	0.404883	0.285887	0.65498
SPAC589.11	0.590677	0.596553	0.497498	0.473702	0.538108	0.72674	0.818454	0.691234	0.499408	0.543706	0.47066	0.695598	0.64026	0.675324	0.840599	0.621063	0.339724	0.774084
SPAC589.12	0.374604	0.338654	0.539195	0.429485	0.351462	0.353988	0.438916	0.354815	0.351462	0.431254	0.408782	0.408234	0.338998	0.377824	0.477772	0.378418	0.336311	0.518768
SPAC5D6.01	0.430067	0.750312	0.854995	0.438652	0.42527	0.479419	0.461978	0.568264	0.564706	0.487807	0.570846	0.567952	0.433567	0.720453	0.55659	0.960368	0.330763	0.678634
SPAC5D6.02c	0.570279	0.515738	0.512173	0.504317	0.515402	0.410329	0.57051	0.446246	0.491897	0.374214	0.31628	0.481259	0.419057	0.484334	0.618029	0.404984	0.452134	0.620446
SPAC5D6.04	0.39382	0.575232	0.576577	0.466749	0.421222	0.440329	0.511319	0.427632	0.480018	0.385098	0.489877	0.555625	0.551377	0.346355	0.563997	0.396746	0.412856	0.67548
SPAC5D6.05	0.450375	0.673682	0.669248	0.49013	0.445992	0.400809	0.578702	0.392554	0.366821	0.349225	0.332255	0.430296	0.467245	0.334305	0.461188	0.393735	0.307884	0.562996
SPAC5D6.06c	0.504688	0.465947	0.603069	0.369834	0.440073	0.434165	0.517101	0.393368	0.440099	0.440287	0.461102	0.35814	0.393894	0.389891	0.570346	0.438623	0.402591	0.567323
SPAC5D6.07c	0.4541	0.378354	0.559168	0.442179	0.337008	0.375491	0.481544	0.312523	0.495251	0.375346	0.439023	0.359771	0.365285	0.38515	0.493358	0.401479	0.364185	0.518287
SPAC5D6.08c	0.360723	0.488994	0.487584	0.427154	0.359599	0.452818	0.507248	0.489295	0.441213	0.504443	0.309075	0.431881	0.521768	0.467563	0.51601	0.464071	0.374546	0.60953
SPAC5D6.09c	0.579395	0.545945	0.524675	0.456186	0.388019	0.433315	0.591817	0.399475	0.401811	0.394842	0.287569	0.349888	0.394829	0.405131	0.535701	0.382968	0.401428	0.528095
SPAC5D6.10c	0.720115	0.657826	0.538753	0.678397	0.521499	0.333215	0.854097	0.489492	0.402381	0.55331	0.286115	0.273668	0.44571	0.343223	0.760121	0.575186	0.449024	0.573542
SPAC5D6.12	0.62008	0.499765	0.56574	0.538083	0.461759	0.384346	0.601267	0.351732	0.385922	0.432159	0.329853	0.384741	0.333996	0.329426	0.490663	0.512863	0.372409	0.62601
SPAC5D6.13	0.532945	0.474975	0.489096	0.476983	0.433961	0.450707	0.521349	0.37918	0.396142	0.429863	0.38955	0.339881	0.469945	0.361382	0.518636	0.420895	0.31433	0.518003
SPAC5H10.01	0.405895	0.347116	0.717195	0.507056	0.373709	0.332414	0.698505	0.393662	0.373534	0.44743	0.34617	0.512461	0.34416	0.346868	0.475922	0.374303	0.303048	0.514976
SPAC5H10.02c	0.523738	0.666647	0.678334	0.501887	0.493654	0.456191	0.602737	0.613887	0.599275	0.418261	0.562596	0.473667	0.576911	0.458653	0.595128	0.363217	0.365894	0.599212
SPAC5H10.03	0.564353	0.562666	0.710663	0.604105	0.510155	0.480544	0.754973	0.51943	0.460833	0.50078	0.605689	0.517754	0.560289	0.458781	0.611133	0.540159	0.412233	0.694274
SPAC5H10.04	0.482035	0.462297	0.562101	0.43977	0.405103	0.445901	0.500099	0.416627	0.386753	0.441207	0.421213	0.483141	0.542764	0.413991	0.484552	0.443057	0.354525	0.515439
SPAC5H10.05c	0.50356	0.443408	0.559192	0.422862	0.401508	0.429168	0.490311	0.39929	0.386479	0.413106	0.425803	0.44955	0.539273	0.412288	0.48789	0.418539	0.343385	0.517692
SPAC5H10.06c	0.512897	0.573524	0.465972	0.373533	0.440773	0.358483	0.422096	0.291334	0.3306	0.496485	0.406245	0.484895	0.297663	0.391859	0.438249	0.399527	0.368677	0.547557
SPAC5H10.07	0.607625	0.696351	0.467198	0.345536	0.501436	0.707919	0.483879	0.635116	0.492546	0.513725	0.631003	0.636903	0.466153	0.483737	1.16616	0.56571	0.412261	0.503182
SPAC5H10.08c	0.418032	0.364183	0.611947	0.374477	0.365672	0.446256	0.413738	0.306007	0.448373	0.515005	0.359682	0.246134	0.413194	0.385965	0.441977	0.508376	0.36704	0.563008
SPAC5H10.09c	0.768102	0.621091	0.447189	0.514682	0.33243	0.328871	0.415045	0.32021	0.27409	0.387117	0.204956	0.278449	0.218357	0.346648	0.523335	0.476943	0.321621	0.626092
SPAC5H10.10	0.390561	0.571997	0.506077	0.429587	0.425678	0.451488	0.388115	0.385949	0.378306	0.479275	0.354002	0.328737	0.404651	0.470034	0.500972	0.330406	0.400511	0.562964
SPAC5H10.11	0.459097	0.425605	0.541749	0.463102	0.450409	0.496955	0.616104	0.558	0.498321	0.430253	0.498334	0.623492	0.405266	0.473016	0.634341	0.475793	0.425419	0.6986
SPAC5H10.12c	0.547112	0.603238	0.651825	0.483591	0.47038	0.497688	0.777986	0.548853	0.564643	0.631176	0.558463	0.531731	0.586143	0.620577	0.664902	0.332989	0.432923	0.782385
SPAC5H10.13c	0.57983	0.434014	0.693622	0.491147	0.470129	0.53004	0.722937	0.558967	0.504346	0.526876	0.460893	0.574512	0.48437	0.516045	0.614254	0.528987	0.376114	0.726022
SPAC607.02c	0.641569	0.481971	0.604648	0.612897	0.46773	0.557629	0.727206	0.473426	0.585117	0.452031	0.503479	0.510429	0.53842	0.424506	0.815705	0.358296	0.344663	0.845985
SPAC607.03c	0.529051	0.50718	0.669814	0.389766	0.368402	0.38472	0.434212	0.373861	0.377995	0.563264	0.173734	0.323456	0.28678	0.454824	0.645933	0.403203	0.426735	0.713654
SPAC607.04	0.478487	0.478127	0.428261	0.479932	0.448973	0.532274	0.475171	0.496114	0.481027	0.549691	0.473948	0.498696	0.506791	0.405935	0.650788	0.478779	0.362314	0.563454
SPAC607.05	0.584935	0.571723	0.647787	0.444741	0.374503	0.488792	0.391938	0.444425	0.459785	0.447053	0.402406	0.323313	0.470659	0.499007	0.587117	0.411701	0.295777	0.669828
SPAC607.06c	0.459946	0.405217	0.573363	0.474441	0.394044	0.448567	0.407872	0.312906	0.35654	0.429511	0.323271	0.416234	0.453561	0.312112	0.569428	0.377097	0.292769	0.512865
SPAC607.07c	0.450386	0.497678	0.402552	0.484887	0.568077	0.563459	0.595249	0.539022	0.479578	0.496815	0.522945	0.501667	0.354889	0.556683	0.564511	0.372007	0.304236	0.706888
SPAC607.08c	0.460175	0.431948	0.427279	0.357875	0.337838	0.355129	0.402433	0.349343	0.410543	0.340489	0.310338	0.357877	0.289875	0.247791	0.396456	0.436093	0.360053	0.627151
SPAC607.09c	0.482804	0.387313	0.610293	0.433242	0.436371	0.385596	0.504406	0.370681	0.438006	0.41089	0.292495	0.348842	0.371787	0.309189	0.372348	0.358541	0.326114	0.436201
SPAC607.10	0.448023	0.462117	0.4519	0.365302	0.359891	0.407583	0.478269	0.41982	0.386103	0.433532	0.420743	0.404307	0.452535	0.402775	0.517527	0.453031	0.355198	0.604104
SPAC630.03	0.466524	0.465999	0.436665	0.370765	0.400469	0.383566	0.467169	0.402048	0.297214	0.290005	0.428838	0.481282	0.576739	0.338887	0.395531	0.472612	0.288451	0.636098
SPAC630.04c	0.48081	0.50239	0.584201	0.404227	0.388383	0.402635	0.492179	0.437273	0.392709	0.368579	0.41123	0.525267	0.519407	0.356623	0.406812	0.432696	0.296499	0.615515
SPAC630.05	0.408663	0.481687	0.51218	0.374657	0.316672	0.409006	0.454621	0.371981	0.37614	0.396731	0.347332	0.406262	0.338601	0.333661	0.504622	0.386372	0.427819	0.574183
SPAC630.06c	0.420495	0.50611	0.523071	0.377187	0.330037	0.416204	0.498277	0.405517	0.396576	0.387068	0.367296	0.405866	0.359688	0.346312	0.506436	0.373735	0.407581	0.57802
SPAC630.07c	0.418799	0.514742	0.43433	0.379553	0.443902	0.438164	0.617255	0.43826	0.440502	0.56857	0.322003	0.451364	0.450104	0.446865	0.58701	0.488	0.397472	0.555558
SPAC630.08c	0.487085	0.492439	0.643243	0.412417	0.437124	0.377765	0.449727	0.334119	0.393467	0.417779	0.469862	0.330234	0.381613	0.44682	0.504693	0.476793	0.386538	0.541504
SPAC630.09c	0.441587	0.487489	0.427087	0.423245	0.362894	0.385202	0.436705	0.505545	0.604518	0.395861	0.401983	0.492321	0.5553	0.344174	0.563215	0.447884	0.387739	0.604521
SPAC630.10	0.520989	0.56001	0.432734	0.453904	0.458213	0.581803	0.695288	0.4457	0.305348	0.25756	0.50521	0.608864	0.532492	0.522973	0.651387	0.488702	0.296395	0.784011
SPAC630.11	0.456087	0.578172	0.541851	0.432691	0.503142	0.585061	0.707323	0.495523	0.604059	0.524387	0.491086	0.458773	0.536383	0.499226	0.619334	0.439864	0.334064	0.690349
SPAC630.12	0.409573	0.612182	0.400292	0.426517	0.417314	0.473145	0.509446	0.4551	0.460969	0.390525	0.419399	0.407846	0.494	0.313017	0.532136	0.409376	0.406627	0.565493
SPAC630.13c	0.480047	0.398591	0.516954	0.418145	0.409984	0.384294	0.527821	0.383528	0.419927	0.437393	0.419026	0.441564	0.431556	0.388009	0.545555	0.403079	0.385776	0.54762
SPAC630.14c	0.411477	0.39989	0.472258	0.36345	0.401	0.419875	0.460013	0.398372	0.540957	0.433979	0.363213	0.462066	0.36232	0.385841	0.532611	0.383975	0.345344	0.707343
SPAC630.15	0.428563	0.592016	0.504524	0.455936	0.369253	0.381239	0.451246	0.469518	0.50648	0.372217	0.355105	0.427924	0.507817	0.392829	0.525139	0.415998	0.424457	0.56783
SPAC631.01c	0.459762	0.700623	0.717991	0.382313	0.307404	0.381295	0.47309	0.354954	0.458928	0.331631	0.36218	0.362081	0.362293	0.371409	0.559709	0.337828	0.276512	0.578003
SPAC631.02	0.559005	0.574565	0.621681	0.575026	0.467677	0.408706	0.604556	0.47153	0.446239	0.446669	0.415334	0.490832	0.465867	0.473585	0.682817	0.567106	0.47656	0.717628
SPAC637.03	0.43962	0.487747	0.401773	0.310886	0.319799	0.397577	0.388599	0.378559	0.325969	0.377364	0.278274	0.31449	0.37917	0.330977	0.439213	0.361851	0.378763	0.572917
SPAC637.04	0.509219	0.456041	0.452709	0.406269	0.387493	0.412137	0.466009	0.433608	0.445466	0.441328	0.452406	0.379433	0.438143	0.357189	0.571953	0.352414	0.386822	0.56435
SPAC637.05c	0.345125	0.414576	0.619255	0.459596	0.403043	0.36824	0.397352	0.409889	0.329724	0.444774	0.314405	0.404444	0.404095	0.44287	0.543343	0.392568	0.37967	0.53708
SPAC637.06	0.407505	0.486174	0.401174	0.428082	0.330608	0.360127	0.401967	0.473043	0.356218	0.371577	0.403419	0.396756	0.308892	0.314119	0.506247	0.477365	0.30635	0.78827
SPAC637.07	0.418554	0.499324	0.422965	0.379908	0.321516	0.371009	0.286686	0.35758	0.310919	0.428577	0.283348	0.43944	0.247512	0.289597	0.385021	0.418724	0.345135	0.451623
SPAC637.08	0.369629	0.423565	0.501547	0.438108	0.497467	0.321809	0.467473	0.39252	0.500461	0.367891	0.444166	0.404618	0.386698	0.39665	0.648552	0.382276	0.359164	0.511009
SPAC637.09	0.344213	0.377421	0.489046	0.361505	0.33429	0.349292	0.447752	0.380024	0.398098	0.393247	0.295675	0.37441	0.34957	0.345423	0.399696	0.4393	0.378575	0.5181
SPAC637.10c	0.271671	0.515124	0.455946	0.430862	0.404455	0.451959	0.528838	0.3882	0.381698	0.342874	0.334904	0.382192	0.411569	0.490993	0.588147	0.69359	0.250397	0.665621
SPAC637.11	0.367152	0.531446	0.582343	0.471423	0.388432	0.416893	0.571641	0.540653	0.400063	0.537695	0.51569	0.492267	0.484063	0.467388	0.579291	0.482373	0.439023	0.64674
SPAC637.12c	0.374781	0.562177	0.53663	0.456676	0.371929	0.389603	0.536834	0.461375	0.378853	0.479451	0.411529	0.500259	0.47092	0.464338	0.527594	0.410854	0.379033	0.574005
SPAC637.13c	0.496225	0.404187	0.454213	0.468138	0.30839	0.367347	0.400558	0.348037	0.394449	0.412841	0.361992	0.370178	0.432553	0.256097	0.477978	0.391332	0.322572	0.503622
SPAC644.04	0.607564	0.507721	0.505763	0.453938	0.435046	0.479994	0.571568	0.602637	0.41822	0.446748	0.364577	0.494068	0.353779	0.453884	0.620228	0.40112	0.349241	0.626187
SPAC644.05c	0.5106	0.455548	0.573586	0.463296	0.370269	0.492568	0.642907	0.645629	0.588809	0.316345	0.359838	0.574203	0.401466	0.463294	0.730484	0.413543	0.434428	0.717344
SPAC644.06c	0.592687	0.507193	0.465822	0.453125	0.404544	0.374957	0.483663	0.482585	0.415389	0.457741	0.440803	0.58663	0.3557	0.449624	0.555557	0.428907	0.438459	0.6276
SPAC644.07	0.38685	0.423746	0.688632	0.400258	0.393256	0.387999	0.450251	0.426014	0.317827	0.422016	0.286195	0.403584	0.516292	0.296562	0.441509	0.347263	0.30656	0.632441
SPAC644.08	0.519863	0.48056	0.782074	0.470757	0.435866	0.525963	0.573483	0.429892	0.646564	0.450061	0.488215	0.376528	0.362968	0.487605	0.666534	0.46914	0.371207	0.629908
SPAC644.09	0.455463	0.304459	0.537278	0.427361	0.425539	0.34964	0.668678	0.53483	0.433949	0.366104	0.473993	0.576472	0.3626	0.290512	0.438977	0.366843	0.381058	0.442639
SPAC644.10	0.562851	0.408228	0.587948	0.370897	0.387873	0.448022	0.488274	0.412173	0.576954	0.495683	0.511327	0.420113	0.439599	0.44946	0.65954	0.417639	0.313369	0.576876
SPAC644.11c	0.637621	0.471602	0.666015	0.46269	0.406078	0.43892	0.560547	0.409052	0.427573	0.432014	0.395216	0.522115	0.390358	0.438715	0.557012	0.450878	0.434471	0.539373
SPAC644.12	0.525953	0.490992	0.647751	0.365577	0.335721	0.324386	0.425043	0.352128	0.303249	0.415726	0.351985	0.407855	0.357233	0.282279	0.404952	0.437661	0.36014	0.438876
SPAC644.13c	0.530501	0.483135	0.651726	0.385177	0.337721	0.364477	0.438572	0.337823	0.317301	0.388485	0.360077	0.435993	0.412713	0.302513	0.427472	0.415275	0.346591	0.464485
SPAC644.14c	0.467089	0.423298	0.458005	0.429047	0.405961	0.446359	0.511377	0.444168	0.346124	0.467164	0.355851	0.504504	0.4404	0.421743	0.584361	0.413836	0.442886	0.533498
SPAC644.15	0.536569	0.697037	0.541576	0.358147	0.348826	0.574588	0.443191	0.34194	0.400778	0.443006	0.502598	0.724608	0.414904	0.575287	0.687679	0.485958	0.373417	0.86655
SPAC644.16	0.355356	0.481264	0.438108	0.37275	0.332096	0.30723	0.294214	0.2999	0.349613	0.341762	0.269341	0.409557	0.23533	0.315633	0.324263	0.424928	0.276924	0.467655
SPAC644.17c	0.369636	0.3715	0.437891	0.354677	0.344968	0.298782	0.337296	0.289815	0.342694	0.375755	0.294886	0.415229	0.233985	0.336034	0.340054	0.433364	0.302441	0.454704
SPAC644.18c	0.616068	0.558914	0.728591	0.414216	0.468245	0.430352	0.68412	0.482193	0.46433	0.544124	0.382594	0.446265	0.433178	0.468751	0.637685	0.428712	0.467192	0.701064
SPAC652.01	0.455953	0.513118	0.71683	0.488485	0.427125	0.479264	0.598733	0.441942	0.457633	0.436184	0.380527	0.447312	0.476597	0.456296	0.626644	0.419433	0.35433	0.626209
SPAC664.01c	0.563463	0.43384	0.459492	0.411412	0.389397	0.430012	0.500841	0.325707	0.447865	0.504677	0.33509	0.358346	0.41599	0.32983	0.464433	0.36209	0.349659	0.643781
SPAC664.02c	0.512774	0.499743	0.450942	0.37543	0.401386	0.352915	0.46429	0.464098	0.39118	0.39749	0.454551	0.469197	0.32779	0.378945	0.550217	0.398375	0.317978	0.527923
SPAC664.03	0.527186	0.365246	0.443901	0.34579	0.306341	0.304409	0.367427	0.319432	0.259115	0.363132	0.277008	0.373873	0.254473	0.347484	0.441402	0.428628	0.323127	0.520984
SPAC664.04c	0.541175	0.524141	0.58849	0.499484	0.335447	0.346169	0.324933	0.336428	0.301451	0.343665	0.369141	0.521222	0.311687	0.364149	0.368738	0.47848	0.392219	0.481179
SPAC664.05	0.433856	0.44652	0.722137	0.390383	0.315889	0.328102	0.285828	0.306692	0.348869	0.266199	0.274091	0.429537	0.326675	0.341914	0.441501	0.494271	0.365277	0.70379
SPAC664.06	0.760612	0.499225	0.688096	0.55131	0.488317	0.422389	0.64433	0.500499	0.527744	0.43931	0.532283	0.464465	0.53557	0.646209	0.59421	0.595641	0.24415	0.899523
SPAC664.07c	0.519876	0.437028	0.516569	0.375357	0.37523	0.458829	0.502164	0.336939	0.389203	0.428805	0.354903	0.326824	0.318623	0.392284	0.508949	0.337019	0.346986	0.530307
SPAC664.08c	0.496628	0.411844	0.446654	0.396837	0.405506	0.422313	0.525167	0.42854	0.461401	0.500753	0.365218	0.506286	0.472418	0.381868	0.611319	0.493299	0.472164	0.660293
SPAC664.09	0.375211	0.474418	0.466138	0.394975	0.385469	0.364936	0.541589	0.3909	0.423263	0.432934	0.319125	0.451809	0.435792	0.412719	0.474879	0.349251	0.375139	0.577763
SPAC664.10	0.406603	0.449266	0.499675	0.395346	0.323012	0.384733	0.450244	0.419574	0.431808	0.370457	0.306977	0.443149	0.370645	0.418164	0.465387	0.328765	0.351013	0.541429
SPAC664.11	0.404852	0.360181	0.499851	0.405697	0.3349	0.272129	0.386786	0.288059	0.29963	0.413131	0.291595	0.321319	0.274671	0.32917	0.363252	0.429863	0.366004	0.591086
SPAC664.12c	0.413945	0.652811	0.493114	0.497946	0.457215	0.43643	0.648389	0.489215	0.527881	0.415248	0.332371	0.387172	0.454275	0.425279	0.62946	0.395859	0.437136	0.705712
SPAC664.13	0.309306	0.50244	0.275304	0.448641	0.265477	0.370786	0.460458	0.431984	0.515198	0.368473	0.291281	0.34695	0.332416	0.237335	0.339245	0.386348	0.520795	0.502964
SPAC664.14	0.413566	0.401075	0.454668	0.427058	0.326488	0.446718	0.385881	0.423888	0.353877	0.468916	0.354333	0.366714	0.383985	0.428644	0.520106	0.437195	0.331395	0.542896
SPAC664.15	0.413727	0.412369	0.478822	0.421207	0.306866	0.461596	0.472999	0.390476	0.384322	0.467061	0.357396	0.497535	0.395398	0.373752	0.530491	0.395182	0.351114	0.607057
SPAC683.02c	0.414244	0.465813	0.427494	0.429152	0.409466	0.412171	0.56093	0.433789	0.43267	0.470363	0.402798	0.413605	0.437115	0.507771	0.728035	0.398813	0.497936	0.56499
SPAC683.03	0.553686	0.453619	0.789872	0.405412	0.625451	0.310291	0.578259	0.740122	0.40632	0.49319	0.326772	0.623309	0.349349	0.552287	0.505829	0.580678	0.291682	0.490211
SPAC688.02c	0.467488	0.602125	0.363439	0.422861	0.401801	0.419179	0.615867	0.560472	0.516098	0.382424	0.387355	0.198056	0.465016	0.507292	0.560818	0.436017	0.324809	0.674806
SPAC688.03c	0.340556	0.256751	0.749997	0.438597	0.354333	0.282671	0.462773	0.330078	0.309562	0.339145	0.358652	0.391282	0.249448	0.34915	0.474852	0.378827	0.272407	0.433201
SPAC688.04c	0.666898	0.497139	0.542808	0.444994	0.353963	0.381215	0.40983	0.418632	0.478912	0.354955	0.43073	0.412793	0.472959	0.439853	0.597449	0.350582	0.311626	0.577922
SPAC688.06c	0.503669	0.530562	0.558695	0.447312	0.429034	0.494304	0.60054	0.530553	0.452579	0.476787	0.445528	0.427145	0.459862	0.393547	0.580353	0.335599	0.414848	0.613396
SPAC688.07c	0.359227	0.369801	0.448359	0.405585	0.354085	0.304559	0.352784	0.353467	0.340603	0.420905	0.278237	0.356896	0.33302	0.328851	0.457877	0.420211	0.406377	0.503978
SPAC688.08	0.498381	0.358606	0.440087	0.397302	0.34517	0.400125	0.466142	0.389584	0.403194	0.456089	0.392544	0.419206	0.367593	0.352178	0.548182	0.359891	0.3737	0.548587
SPAC688.09	0.440718	0.500863	0.488742	0.457923	0.42672	0.488438	0.596208	0.386877	0.443447	0.434376	0.382643	0.533256	0.487267	0.440856	0.654645	0.352861	0.428028	0.671828
SPAC688.10	0.435246	0.407902	0.530322	0.409995	0.359906	0.366722	0.502343	0.39875	0.402857	0.427694	0.375085	0.449329	0.441926	0.393027	0.512065	0.406508	0.346709	0.592877
SPAC688.11	0.396429	0.389383	0.441042	0.385331	0.291952	0.351061	0.35147	0.32901	0.320832	0.336359	0.312008	0.363566	0.348718	0.344866	0.443632	0.404767	0.339211	0.503042
SPAC688.12c	0.44637	0.278017	0.558051	0.534967	0.443064	0.481002	0.663394	0.488128	0.445395	0.441802	0.541224	0.460268	0.622607	0.457923	0.789162	0.434095	0.370183	0.678903
SPAC688.13	0.418578	0.396799	0.507826	0.452992	0.390988	0.39593	0.527749	0.455644	0.399288	0.468735	0.439513	0.326199	0.467692	0.311926	0.543092	0.416011	0.359823	0.607473
SPAC688.14	0.435776	0.426244	0.404158	0.387909	0.391207	0.424831	0.68304	0.490531	0.380986	0.449147	0.375467	0.409603	0.34227	0.352953	0.526914	0.348456	0.348177	0.627576
SPAC688.16	0.525227	0.968951	0.860761	0.63641	0.470098	0.511643	1.37698	0.632039	0.531321	0.551692	0.581346	0.662843	0.708508	0.502182	0.887259	0.655982	0.500368	0.805469
SPAC694.02	0.501476	0.387223	0.551377	0.411169	0.348816	0.334204	0.346683	0.370767	0.347765	0.44128	0.32244	0.411256	0.378745	0.352389	0.522949	0.444246	0.382351	0.527092
SPAC694.03	0.502957	0.402582	0.711403	0.376054	0.409762	0.363271	0.522674	0.481689	0.407713	0.564101	0.384007	0.387957	0.384072	0.323755	0.548258	0.356596	0.386292	0.521201
SPAC694.04c	0.44518	0.351134	0.616043	0.387922	0.385192	0.375961	0.476076	0.453987	0.414166	0.493138	0.417783	0.34134	0.394926	0.362709	0.494921	0.368334	0.352712	0.611236
SPAC694.05c	0.524206	0.420464	0.663825	0.351108	0.500854	0.287062	0.418235	0.446568	0.269151	0.382174	0.410808	0.508736	0.305428	0.265733	0.383139	0.323395	0.296418	0.674282
SPAC694.06c	0.389257	0.481025	0.55886	0.375897	0.345942	0.335046	0.418636	0.374386	0.36745	0.29036	0.336028	0.352201	0.328537	0.360594	0.451079	0.397883	0.331271	0.55671
SPAC6B12.02c	0.506443	0.441465	0.531088	0.400856	0.358325	0.40482	0.511995	0.451454	0.486653	0.441123	0.406215	0.467969	0.426301	0.384326	0.537479	0.404717	0.385449	0.639083
SPAC6B12.03c	0.428288	0.674138	0.442244	0.376982	0.469519	0.435607	0.749027	0.702501	0.426505	0.547822	0.418433	0.536638	0.43885	0.268686	0.565192	0.452248	0.435746	0.652346
SPAC6B12.04c	0.456515	0.449871	0.500487	0.411776	0.424807	0.422419	0.538611	0.314003	0.408381	0.376584	0.352837	0.505899	0.391688	0.40837	0.555134	0.452782	0.388933	0.580935
SPAC6B12.05c	0.453982	0.238229	0.701613	0.375873	0.314184	0.367822	0.37536	0.35072	0.343616	0.316391	0.30311	0.355466	0.334014	0.374386	0.380129	0.40508	0.319442	0.600274
SPAC6B12.06c	0.590774	0.485304	0.422906	0.497514	0.434429	0.526241	0.766727	0.447276	0.409673	0.464752	0.373328	0.584023	0.533582	0.387721	0.666064	0.451366	0.420907	0.686988
SPAC6B12.07c	0.638809	0.540468	0.536105	0.410175	0.397202	0.402497	0.650329	0.523031	0.441272	0.368849	0.431557	0.442867	0.466359	0.488804	0.664466	0.458387	0.347293	0.617522
SPAC6B12.08	0.480503	0.43492	0.491879	0.388733	0.367877	0.398531	0.684799	0.459593	0.410287	0.464249	0.393622	0.337848	0.458529	0.365507	0.540939	0.352428	0.37081	0.566528
SPAC6B12.09	0.409594	0.397603	0.514466	0.464156	0.420795	0.513913	0.518447	0.510937	0.359705	0.504597	0.55027	0.443084	0.498009	0.394764	0.615664	0.417598	0.358472	0.694093
SPAC6B12.10c	0.541301	0.575992	0.560157	0.468464	0.366187	0.365817	0.464618	0.467372	0.398216	0.416967	0.428607	0.423289	0.409339	0.296636	0.570688	0.417938	0.390423	0.64117
SPAC6B12.11	0.514198	0.441709	0.350907	0.453127	0.396363	0.377693	0.559605	0.490675	0.63433	0.353731	0.401875	0.398725	0.499707	0.414591	0.602997	0.40682	0.367676	0.562085
SPAC6B12.12	0.405972	0.482452	0.617147	0.496702	0.361966	0.384395	0.456602	0.424776	0.41468	0.505894	0.425846	0.499759	0.394075	0.414188	0.545577	0.464496	0.419331	0.571114
SPAC6B12.13	0.532745	0.576761	0.573141	0.503287	0.457307	0.497251	0.599311	0.465504	0.436568	0.428448	0.457964	0.555427	0.509098	0.628066	0.612175	0.381534	0.486138	0.655355
SPAC6B12.14c	0.533886	0.517543	0.61154	0.502964	0.496355	0.500825	0.57071	0.47272	0.491631	0.399297	0.445744	0.546468	0.490764	0.572892	0.641028	0.40678	0.494236	0.662164
SPAC6B12.15	0.556714	0.568878	0.727135	0.448409	0.430006	0.441864	0.395083	0.32778	0.295894	0.494459	0.372225	0.495123	0.27657	0.33663	0.517872	0.542849	0.378534	0.861757
SPAC6B12.16	0.386154	0.44549	0.640002	0.475019	0.432	0.36893	0.529977	0.349512	0.522242	0.444856	0.42311	0.319742	0.423756	0.398148	0.4876	0.54327	0.301253	0.527362
SPAC6B12.18	0.572515	0.52348	0.484526	0.555656	0.588521	1.00035	1.13059	0.482222	1.06467	0.568555	0.613696	0.684522	0.877787	0.718449	0.663923	0.571231	0.428886	0.781537
SPAC6B12.19	1.01202	1.01262	1.06004	0.555236	0.544694	0.610185	1.26528	0.527236	0.497495	0.539177	0.389613	0.438218	0.418369	0.248842	0.666575	0.405405	0.143873	0.992029
SPAC6C3.02c	0.413343	0.468525	0.435412	0.464239	0.406771	0.343457	0.470321	0.530153	0.341006	0.538323	0.407875	0.62072	0.353451	0.488826	0.530022	0.431926	0.392734	0.525542
SPAC6C3.03c	0.456091	0.492442	0.681181	0.580423	0.400328	0.517532	0.985147	0.622102	0.750592	0.579518	0.47572	0.475005	0.495937	0.581495	0.885094	0.363658	0.361156	0.77327
SPAC6C3.04	0.410919	0.347328	0.494983	0.292049	0.333126	0.339123	0.385716	0.354456	0.343561	0.4102	0.338732	0.419699	0.350038	0.312311	0.415725	0.396352	0.288256	0.529701
SPAC6C3.05	0.439751	0.358294	0.324659	0.425835	0.419547	0.538561	0.710758	0.531318	0.465397	0.394159	0.543161	0.426581	0.553723	0.371477	0.69235	0.433941	0.33885	0.742699
SPAC6C3.06c	0.408815	0.365694	0.414588	0.39998	0.375427	0.436445	0.558995	0.406824	0.405561	0.419267	0.436518	0.422791	0.455646	0.359245	0.537193	0.410977	0.346088	0.628509
SPAC6C3.07	0.42148	0.479576	0.527892	0.358104	0.347674	0.588719	0.491687	0.439585	0.51028	0.458887	0.389958	0.454662	0.420695	0.376405	0.669827	0.404258	0.347844	0.810162
SPAC6C3.08	0.463306	0.468327	0.697746	0.338549	0.398969	0.419372	0.536219	0.350339	0.461609	0.436575	0.329682	0.520839	0.433641	0.352086	0.644048	0.391026	0.487193	0.555388
SPAC6C3.09	0.506274	0.423299	0.642539	0.515347	0.382969	0.495209	0.461225	0.510315	0.586044	0.452165	0.372935	0.52608	0.410273	0.387429	0.69232	0.40344	0.350339	0.684924
SPAC6F12.02	0.430406	0.528734	0.536915	0.408717	0.398751	0.440409	0.537578	0.43309	0.460498	0.538678	0.401576	0.493532	0.428951	0.468404	0.6526	0.395697	0.463749	0.667891
SPAC6F12.03c	0.496772	0.428671	0.481579	0.387115	0.369691	0.429342	0.498285	0.456879	0.463234	0.507312	0.33853	0.454508	0.432835	0.367296	0.558781	0.434723	0.375577	0.511594
SPAC6F12.04	0.684974	0.612836	0.980779	0.554281	0.47026	0.583611	0.647198	0.455818	0.364489	0.683098	0.382469	0.21335	0.502299	0.325615	0.657426	0.602567	0.395178	0.65011
SPAC6F12.05c	0.555891	0.46949	0.493264	0.454085	0.386881	0.391842	0.528908	0.434355	0.452343	0.448781	0.392552	0.46589	0.456186	0.475999	0.556718	0.398486	0.344354	0.62429
SPAC6F12.06	0.429766	0.431943	0.5243	0.511094	0.420172	0.487044	0.618478	0.488094	0.423403	0.565305	0.41086	0.553396	0.395759	0.502043	0.612488	0.403971	0.327354	0.58388
SPAC6F12.07	0.458428	0.562253	0.853778	0.619967	0.509759	0.588003	0.751451	0.460395	0.779151	0.583549	0.407739	0.381056	0.437421	0.477415	0.862072	0.433302	0.354078	0.873089
SPAC6F12.08c	0.419959	0.563751	0.451534	0.435334	0.419208	0.512197	0.602181	0.420498	0.491775	0.503842	0.339276	0.431689	0.485642	0.401804	0.625031	0.436263	0.379846	0.710124
SPAC6F12.09	0.49643	0.45003	0.442314	0.396485	0.388282	0.464264	0.424886	0.438981	0.433043	0.48181	0.369494	0.418005	0.381835	0.391303	0.573013	0.391456	0.347759	0.625198
SPAC6F12.10c	0.360798	0.350078	0.44644	0.36486	0.306027	0.34338	0.356855	0.361803	0.261598	0.382819	0.362225	0.335651	0.300056	0.350041	0.455279	0.458563	0.300986	0.523172
SPAC6F12.11c	0.52395	0.52179	0.548945	0.462532	0.462011	0.445127	0.45667	0.499781	0.409546	0.416028	0.42841	0.436961	0.391804	0.444908	0.517869	0.416599	0.356781	0.606257
SPAC6F12.12	0.454836	0.483693	0.532475	0.367744	0.426448	0.482332	0.662707	0.458655	0.469056	0.432205	0.430144	0.560067	0.587803	0.380025	0.591422	0.352338	0.421825	0.671748
SPAC6F12.13c	0.765016	0.640998	0.523254	0.44118	0.433495	0.532148	0.423902	0.385679	0.39807	0.418201	0.496071	0.444804	0.374624	0.39618	0.42979	0.471055	0.345283	0.541021
SPAC6F12.14	0.485296	0.450355	0.575871	0.404422	0.428132	0.425208	0.552539	0.414171	0.464126	0.395997	0.363019	0.429594	0.428968	0.341855	0.540772	0.456687	0.390354	0.623732
SPAC6F12.15c	0.417641	0.498246	0.530401	0.411535	0.387899	0.367007	0.462235	0.367592	0.410128	0.405226	0.321586	0.393206	0.469326	0.363757	0.521794	0.434964	0.343557	0.510801
SPAC6F12.16c	0.425547	0.401949	0.461152	0.407454	0.360016	0.378547	0.446116	0.328229	0.380737	0.363397	0.30857	0.411394	0.381413	0.351284	0.550552	0.436927	0.391245	0.561922
SPAC6F12.17	0.483058	0.409514	0.44261	0.40175	0.389894	0.315265	0.445866	0.369426	0.334487	0.436236	0.384023	0.470599	0.350922	0.350711	0.497673	0.435699	0.309798	0.562496
SPAC6F6.01	0.395413	0.440693	0.488776	0.389261	0.346054	0.381925	0.44243	0.402653	0.367535	0.459485	0.379285	0.35732	0.379609	0.331602	0.501133	0.431606	0.351007	0.618722
SPAC6F6.02c	0.580329	0.517791	0.560657	0.460036	0.41656	0.392847	0.523143	0.451771	0.516994	0.531554	0.34782	0.379602	0.421045	0.528536	0.521543	0.493984	0.381003	0.579917
SPAC6F6.03c	0.429005	0.481331	0.526284	0.439842	0.384614	0.383596	0.469842	0.467631	0.326277	0.430007	0.353274	0.59037	0.452845	0.440765	0.481663	0.430246	0.35885	0.666145
SPAC6F6.04c	0.355581	0.444712	0.428156	0.395791	0.362045	0.393738	0.41388	0.371045	0.310575	0.409207	0.322927	0.348372	0.36393	0.342875	0.480316	0.399579	0.336334	0.510328
SPAC6F6.05	0.716903	0.551345	0.596563	0.497027	0.459816	0.569703	0.720467	0.491494	0.642923	0.554004	0.589616	0.47936	0.738526	0.520848	0.669326	0.358313	0.46674	0.762276
SPAC6F6.06c	0.513389	0.404258	0.501253	0.492482	0.376908	0.449661	0.561525	0.410319	0.394704	0.470276	0.381008	0.47255	0.470628	0.420556	0.59953	0.429853	0.317717	0.645381
SPAC6F6.07c	0.752284	0.590144	0.713204	0.526662	0.685464	0.426812	0.486374	0.360195	0.372577	0.660908	0.452147	0.314878	0.545072	0.301996	0.541613	0.726576	0.544841	0.991493
SPAC6F6.08c	0.356175	0.620663	0.616454	0.54134	0.336832	0.421966	0.507618	0.405232	0.425802	0.432415	0.451299	0.264501	0.390817	0.367072	0.430339	0.38627	0.337951	0.551009
SPAC6F6.09	0.555183	0.386092	0.507345	0.404471	0.400048	0.420482	0.575224	0.541039	0.333109	0.490324	0.366711	0.429928	0.506736	0.347854	0.602248	0.436232	0.514093	0.655482
SPAC6F6.10c	0.365433	0.518621	0.724442	0.343199	0.306096	0.332507	0.470016	0.384884	0.293619	0.439839	0.51177	0.307458	0.313921	0.273846	0.449442	0.413414	0.340856	0.53554
SPAC6F6.11c	0.558579	0.490972	0.541141	0.531001	0.457833	0.491393	0.597928	0.510189	0.52303	0.497856	0.42246	0.41953	0.466001	0.441526	0.576889	0.418145	0.351921	0.705728
SPAC6F6.12	0.467919	0.449788	0.529183	0.436402	0.349803	0.413694	0.461028	0.433428	0.456114	0.410859	0.372846	0.377501	0.412579	0.347728	0.426035	0.435509	0.44765	0.629046
SPAC6F6.13c	0.394699	0.474869	0.463356	0.353451	0.33257	0.445552	0.403034	0.386067	0.306714	0.375641	0.303284	0.413231	0.389389	0.263037	0.461223	0.447675	0.347807	0.558211
SPAC6F6.15	0.575658	0.431271	0.41331	0.464047	0.446938	0.53004	0.626136	0.427896	0.489508	0.508767	0.434227	0.478474	0.505936	0.46624	0.667544	0.476619	0.333335	0.650731
SPAC6F6.16c	0.475096	0.427551	0.402655	0.462254	0.408136	0.438181	0.53964	0.446426	0.4495	0.541438	0.414879	0.518158	0.476558	0.412789	0.593182	0.458626	0.398997	0.682622
SPAC6F6.17	0.498637	0.414115	0.475421	0.409084	0.341038	0.385377	0.465726	0.382313	0.38713	0.372815	0.364648	0.369965	0.387209	0.375905	0.504218	0.40283	0.333024	0.539187
SPAC6F6.19	0.388697	0.427626	0.742446	0.446827	0.310424	0.350164	0.439497	0.345219	0.312263	0.338519	0.307432	0.596587	0.383756	0.491357	0.259951	0.348211	0.237025	0.491248
SPAC6G10.02c	0.517539	0.416618	0.456186	0.409637	0.352256	0.417224	0.448216	0.374395	0.387007	0.383138	0.402502	0.428178	0.387906	0.354148	0.520489	0.447811	0.300895	0.517558
SPAC6G10.03c	0.482681	0.497514	0.45964	0.429289	0.342983	0.343351	0.420604	0.323451	0.436608	0.370406	0.411093	0.457103	0.391523	0.359736	0.559139	0.347571	0.344221	0.627941
SPAC6G10.04c	0.400186	0.585069	0.373864	0.467051	0.300304	0.49165	0.466042	0.409151	0.481737	0.454379	0.26204	0.344632	0.389904	0.384453	0.569979	0.377532	0.414906	0.662771
SPAC6G10.05c	0.397656	0.381445	0.478333	0.425452	0.335967	0.380788	0.433348	0.37277	0.402082	0.404598	0.386789	0.452893	0.390675	0.420068	0.500011	0.452259	0.327156	0.585267
SPAC6G10.06	0.516269	0.416717	0.51058	0.415027	0.327574	0.521384	0.473202	0.392247	0.523042	0.564024	0.311874	0.606195	0.433175	0.31822	0.569457	0.445087	0.411151	0.727028
SPAC6G10.07	0.575884	0.384623	0.664078	0.442487	0.365686	0.393548	0.479745	0.37998	0.435231	0.49014	0.396892	0.493526	0.417431	0.380257	0.535033	0.485404	0.346218	0.706799
SPAC6G10.08	0.411475	0.318965	0.525066	0.410454	0.348969	0.377594	0.354923	0.379037	0.325556	0.416948	0.336514	0.350365	0.294807	0.34598	0.410934	0.443087	0.354433	0.553544
SPAC6G10.09	0.379953	0.431149	0.412466	0.381401	0.366618	0.321984	0.369835	0.370639	0.281038	0.417922	0.326282	0.394721	0.323997	0.392608	0.420496	0.424028	0.282096	0.558569
SPAC6G10.10c	0.403613	0.677412	0.621694	0.377569	0.407771	0.4855	0.498995	0.362025	0.448528	0.539231	0.358864	0.431379	0.454945	0.51233	0.564613	0.45991	0.337651	0.711035
SPAC6G10.11c	0.412122	0.533848	0.607476	0.569926	0.468512	0.297351	0.438464	0.409263	0.372329	0.399662	0.356196	0.17493	0.430703	0.196884	0.329756	0.337954	0.351642	0.631198
SPAC6G10.12c	0.499229	0.431071	0.476897	0.401502	0.343521	0.27628	0.448631	0.417336	0.332315	0.405584	0.37591	0.409818	0.450512	0.413748	0.441615	0.43465	0.350883	0.566231
SPAC6G9.01c	0.675752	0.626035	0.621275	0.696444	0.557847	0.453111	0.629714	0.365424	0.533371	0.468581	0.699668	0.492285	0.365834	0.288848	0.57038	0.523879	0.527889	0.694797
SPAC6G9.02c	0.484537	0.438785	0.524907	0.456357	0.334334	0.380657	0.426145	0.348741	0.393035	0.400039	0.335248	0.391944	0.397556	0.333129	0.51351	0.365301	0.288951	0.478995
SPAC6G9.03c	0.397361	0.504599	0.493247	0.348507	0.343256	0.407508	0.490751	0.320779	0.381933	0.380466	0.372313	0.333641	0.36106	0.328578	0.437292	0.338367	0.384335	0.597616
SPAC6G9.04	0.45635	0.463414	0.465898	0.393236	0.399098	0.421458	0.450894	0.359983	0.442006	0.463576	0.420903	0.429845	0.413789	0.356069	0.517953	0.393251	0.354671	0.563175
SPAC6G9.05	0.445792	0.432039	0.566227	0.441402	0.400792	0.393018	0.463138	0.50039	0.446695	0.392174	0.412024	0.389156	0.377854	0.445924	0.476748	0.332313	0.4163	0.834485
SPAC6G9.06c	0.418634	0.405511	0.48244	0.403523	0.397101	0.370797	0.473955	0.407801	0.418573	0.452281	0.385077	0.434802	0.379208	0.377272	0.532479	0.391276	0.405799	0.59963
SPAC6G9.07c	0.63742	0.567226	0.754908	0.498449	0.358079	0.627545	0.465313	0.35294	0.668383	0.404992	0.433992	0.478744	0.60947	0.546049	0.422522	0.328672	0.335114	0.612771
SPAC6G9.08	0.496776	0.386156	0.526101	0.385959	0.374282	0.433269	0.444562	0.426607	0.342891	0.407681	0.401385	0.396904	0.329534	0.394565	0.486537	0.487196	0.276242	0.679357
SPAC6G9.09c	0.501774	0.287427	0.401698	0.337684	0.28465	0.281488	0.251112	0.405777	0.421766	0.395777	0.341105	0.263435	0.220427	0.312238	0.412367	0.470293	0.265533	0.542483
SPAC6G9.10c	0.428792	0.497386	0.484631	0.358908	0.403087	0.406541	0.456813	0.40012	0.396711	0.410701	0.364267	0.416628	0.414186	0.375264	0.505459	0.420364	0.359615	0.530196
SPAC6G9.11	0.520484	0.359983	0.373691	0.459033	0.453266	0.566485	0.557553	0.5978	0.443538	0.57833	0.527053	0.379926	0.529169	0.509635	0.619264	0.470554	0.372014	0.606695
SPAC6G9.12	0.422084	0.466414	0.512292	0.33808	0.365695	0.37184	0.365839	0.3648	0.37765	0.429911	0.349812	0.439951	0.33532	0.316586	0.39515	0.400975	0.34823	0.469937
SPAC6G9.13c	0.545621	1.04026	0.852444	0.409785	0.439054	0.508674	0.698911	0.597251	0.709064	0.531831	0.484632	1.04617	0.440077	0.547944	0.709919	0.47464	0.336425	0.622886
SPAC6G9.14	0.456357	0.419039	0.509921	0.391672	0.353989	0.343413	0.463739	0.350967	0.327461	0.385102	0.394291	0.421122	0.359693	0.351789	0.461584	0.444109	0.338332	0.51437
SPAC6G9.15c	0.466096	0.464497	0.527266	0.449193	0.35406	0.365322	0.5665	0.350995	0.352649	0.410029	0.416	0.427789	0.447159	0.440631	0.543506	0.417452	0.358759	0.496096
SPAC6G9.16c	0.54398	0.45351	0.602752	0.358741	0.304532	0.416637	0.420141	0.489061	0.301854	0.279297	0.399029	0.45689	0.419972	0.327937	0.590738	0.395644	0.340435	0.48054
SPAC732.01	0.409303	0.486897	0.857464	0.418158	0.478567	0.365211	0.57887	0.398476	0.395902	0.639389	0.434518	0.320531	0.399997	0.468827	0.519308	0.477765	0.496635	0.720118
SPAC732.02c	0.388381	0.468624	0.482445	0.494826	0.417331	0.527319	0.518854	0.466368	0.551857	0.494396	0.429938	0.419483	0.507521	0.463227	0.659992	0.441324	0.329475	0.693827
SPAC750.01	7.65055	0.717741	0.626906	3.04637	0.563659	0.396238	10.2068	1.87204	0.698501	0.46525	15.3599	0.736431	0.591592	16.0498	0.863959	19.0915	23.9521	0.764532
SPAC750.02c	6.40204	0.857705	0.504737	4.87382	0.648024	0.627245	13.8819	4.12763	0.708657	0.78646	8.84304	1.06168	0.915873	8.18753	1.02728	15.138	8.40934	1.08065
SPAC750.03c	12.774	1.09138	0.43282	7.89964	0.74931	0.536981	17.3349	5.79168	0.813234	0.632508	13.9412	0.98556	0.811925	11.6921	0.762288	15.5412	11.2335	1.03577
[truncated: 4,817 more rows]

## Sheet: TableS4_H3K9_Islands_v3
# H3K9-me2 density normalised by H3 occupancy
# Data are shown for heterochromatin islands as defined in Zofall et al. 2012
# Data are shown for the main gene overlapping with the island (in bold) and surrounding genes
# Clearly detected islands are highlighted in yellow
# Experiments that share a wild type control are highlighted in the same colour
	Gene	wt.norm.1	ccr4.norm.1	caf1.norm.1	wt.norm.2	ccr4.norm.2	caf1.norm.2	mmi1.norm	wt.norm.3	ccr4.D558A.1	ccr4.H665A.1	wt.norm.4	ccr4.D558A.2	ccr4.H665A.2	not2.norm.1	not4.norm.2	wt.norm.5	not2.norm.2	not4.norm.2	Gene synonym
Island 1	SPAC13A11.02c	0.466811	0.485663	0.562456	0.458344	0.362743	0.382401	0.397423	0.397929	0.325621	0.434048	0.436439	0.474658	0.338911	0.464765	0.468223	0.433609	0.406999	0.534428
	SPAC13A11.03	2.63544	1.42262	0.824486	2.31921	1.02506	0.852548	0.56438	2.87542	1.4028	1.11285	2.44654	1.46673	1.37606	1.2709	0.929487	7.80155	0.784931	0.882021	mcp7
	SPAC13A11.04c	1.11608	0.713642	0.485326	1.15977	0.576578	0.485142	0.536855	1.26119	0.784466	0.638987	1.05717	0.770214	0.68987	0.797621	0.551957	3.55649	0.630782	0.64222
Island 2	SPAC32A11.04c	0.486959	0.406589	0.468591	0.433378	0.437662	0.295812	0.507493	0.467673	0.375877	0.426941	0.410805	0.371175	0.450346	0.452538	0.62685	0.338899	0.434958	0.502853
	SPAC32A11.01	0.59226	0.497016	0.538261	0.460193	0.431059	0.42834	0.460887	0.572275	0.537713	0.467196	0.433404	0.496467	0.550476	0.457032	0.603514	0.866451	0.297389	0.743341	mug8
	SPAC32A11.02c	0.404201	0.408041	0.442597	0.454926	0.325069	0.356054	0.418597	0.386938	0.31307	0.423081	0.409003	0.361558	0.351418	0.356207	0.427826	0.392235	0.277938	0.448341
Island 3	SPNCRNA.831	1.24233	0.984004	0.750567	0.999169	0.750387	0.670026	1.95376	1.0072	0.638776	0.81797	0.699109	0.963411	0.739284	1.00606	1.32213	0.918081	0.762835	1.12509
	SPAC23H3.14	0.567607	0.590312	0.486134	0.661891	0.419942	0.405	0.760208	0.494252	0.471121	0.526372	0.505318	0.434726	0.482198	0.48634	0.630334	0.60293	0.413865	0.694932
	SPAC23H3.15c	0.299316	0.271255	0.385782	0.332496	0.267357	0.354678	0.34196	0.31298	0.244536	0.363626	0.234737	0.349086	0.358255	0.269466	0.411372	0.331879	0.296234	0.530176
Island 4	SPAC8C9.03	0.402591	0.367067	0.448875	0.430711	0.398962	0.427263	0.517869	0.377509	0.422922	0.466707	0.384865	0.406448	0.385299	0.330219	0.550047	0.529851	0.373538	0.548546
	SPAC8C9.04	0.873087	0.563139	0.522398	0.508778	0.424177	0.371519	0.302226	0.406929	0.277177	0.366049	0.333763	0.315463	0.228023	0.343845	0.399619	1.09227	0.429869	0.465368
	SPAC8C9.05	0.736685	0.565321	0.702507	0.433133	0.484266	0.558318	0.681043	0.532755	0.649926	0.594385	0.453497	0.616395	0.636702	0.486513	0.568007	0.569947	0.393396	0.772426
Island 5	SPAC15E1.05c	0.683997	0.72502	0.67954	0.538544	0.633023	0.596162	0.891097	0.577901	0.511833	0.526248	0.734787	0.559226	0.464784	0.582769	0.787572	0.738864	0.807802	0.870274
	SPAC15E1.06	1.44023	1.34541	0.845967	1.02327	0.787721	1.15249	0.954789	1.19746	0.757935	0.889822	1.35911	1.13023	1.51356	2.11696	2.00665	1.7336	1.3283	1.12968	vps29
	SPAC15E1.07c	1.33616	1.12846	0.741799	1.23693	0.991645	0.904781	0.685439	1.41624	0.886877	0.677153	1.17218	1.06427	1.255	1.5411	1.31333	1.36788	1.16796	1.10099	moa1
	SPAC15E1.08	0.66149	0.743288	0.786181	0.58138	0.513687	0.590257	0.872065	0.691369	0.499022	0.498213	0.570175	0.601954	0.636047	0.773827	1.0249	0.626139	0.875643	0.923355
Island 6	SPAC27D7.12c	0.637627	0.492436	0.449481	0.513844	0.422539	0.349522	0.57607	0.540654	0.489452	0.46974	0.446991	0.712131	0.497286	0.386631	0.564145	0.784991	0.470003	0.5849
	SPAC27D7.13c	1.13743	0.645339	0.68626	0.905111	0.682038	0.610434	0.523091	0.816937	0.761258	0.579057	0.678968	0.677739	0.691935	0.58628	0.677528	2.91466	0.471647	0.690738	ssm4
	SPAC27D7.14c	0.483162	0.383438	0.445433	0.372608	0.32797	0.355669	0.347679	0.297072	0.279227	0.36197	0.389252	0.3675	0.303365	0.353967	0.373504	0.474496	0.320354	0.572153
Island 7	SPNCRNA.46	0.586975	0.87449	0.744993	0.522692	0.550639	0.527036	0.837959	0.582619	0.500098	0.501371	0.396595	0.787725	0.610865	0.509578	1.24231	0.525466	0.628949	1.07169
	SPAC144.02	0.47008	0.573947	0.431227	0.512711	0.404442	0.332905	0.912268	0.495051	0.496606	0.377242	0.506039	0.425737	0.430905	0.368702	0.454927	0.68708	0.365492	0.501833	iec1
	SPAC144.03	0.514398	0.306222	0.480066	0.33038	0.341691	0.30453	0.336015	0.276072	0.314726	0.382296	0.346599	0.328439	0.295244	0.282307	0.328075	0.4852	0.408862	0.568423	ade2
Island 8	SPBC216.01c	0.629963	0.428862	0.573501	0.433919	0.424244	0.436521	0.562816	0.437749	0.494323	0.463495	0.353551	0.418034	0.410901	0.453595	0.615983	0.425412	0.341974	0.598413
	SPBC216.02	0.71322	0.512362	0.550656	0.532257	0.410159	0.413386	0.557813	0.495134	0.563087	0.439138	0.526911	0.606574	0.478171	0.563492	0.626407	1.06199	0.462947	0.682919	mcp5
	SPBC216.03	0.561203	0.462834	0.405514	0.392992	0.368414	0.337859	0.332119	0.356225	0.418693	0.461664	0.418044	0.345609	0.485002	0.310415	0.425083	0.313438	0.40006	0.489676
Island 9	SPBC32H8.10	0.464628	0.422863	0.488151	0.443353	0.423979	0.41535	0.432429	0.513973	0.411132	0.441242	0.449181	0.515849	0.37782	0.441102	0.525886	0.720251	0.375114	0.578025
	SPBC32H8.11	4.0683	0.749855	0.989656	2.95904	0.811126	0.637115	0.47363	2.67406	0.852946	0.692345	2.01715	1.53433	0.7837	1.05953	0.583846	7.59388	0.876204	0.641582	mei4
	SPBC32H8.12c	0.622053	0.510723	0.596226	0.577653	0.45555	0.454596	0.459136	0.494629	0.373444	0.428879	0.549247	0.554674	0.53775	0.459429	0.592583	0.983047	0.444533	0.736867
Island 10	SPBC29B5.01	0.496092	0.452452	0.456822	0.397385	0.382226	0.448085	0.484909	0.394521	0.359535	0.397969	0.508554	0.461955	0.477027	0.478313	0.625594	0.515066	0.431848	0.670873
	SPBC29B5.02c	0.541621	0.436196	0.598319	0.391488	0.391158	0.374443	0.440423	0.390472	0.397318	0.42393	0.363701	0.53697	0.386687	0.42769	0.478806	0.518706	0.375422	0.585957
	SPNCRNA.1442	0.650635	0.337399	0.737669	0.57567	0.487253	0.519828	0.705662	0.426643	0.496316	0.403603	0.448367	0.565522	0.429354	0.331184	0.741564	0.429014	0.49753	0.792456
Island 11	SPBC21B10.02	1.01091	0.733744	1.13033	0.632113	0.821554	0.569361	0.837627	0.611749	0.74414	0.625708	0.710593	0.810276	0.61661	0.611898	1.06964	0.724747	0.615786	1.07562
	SPBC19C2.01	0.761557	0.684922	0.75101	0.529092	0.592029	0.574889	0.679926	0.581975	0.590836	0.619269	0.559528	0.691913	0.660365	0.556784	0.901634	0.577943	0.632941	0.9316	cdc28
	SPBC19C2.02	0.564004	0.712591	0.651539	0.567341	0.574607	0.622437	0.840542	0.60841	0.466754	0.591714	0.564411	0.658155	0.68294	0.640732	0.797803	0.615844	0.558883	0.877093
Island 12	SPBC19C2.08	0.633813	0.475814	0.455778	0.465433	0.481894	0.597362	0.547674	0.442915	0.619202	0.519891	0.618471	0.446999	0.498517	0.491882	0.585559	0.530784	0.50348	0.658746
	SPBC19C2.09	0.466685	0.451463	0.570196	0.411552	0.404056	0.410412	0.477575	0.406099	0.479021	0.444223	0.389728	0.500327	0.418506	0.386095	0.510853	0.429685	0.495294	0.616682	sre1
	SPBC19C2.10	0.533148	0.596937	0.539449	0.501499	0.39438	0.603165	0.562691	0.399333	0.39252	0.431848	0.496487	0.705756	0.460267	0.479667	0.622056	0.48857	0.40367	0.649722
Island 13	Not quantified - does not overlap wit annotated genes
Island 14	SPNCRNA.393	1.78999	0.600556	1.16526	0.835913	0.55218	0.736563	1.30916	0.409056	0.48693	0.460686	0.372778	0.327176	0.421867	1.09622	0.693101	1.19487	0.510304	0.862316
	SPNCRNA.394	1.57729	1.10754	0.756422	1.50545	0.716747	0.57202	2.17955	1.08272	0.37651	0.521482	1.1995	1.16952	0.750871	0.812545	0.75332	5.24506	0.798703	0.578487
	SPBC1815.01	0.450363	0.460702	0.473664	0.541105	0.402911	0.290985	0.559596	0.29242	0.284894	0.547963	0.482692	0.386335	0.380198	0.344171	0.490285	0.734117	0.568392	0.672178	eno101
Island 15	SPBC24C6.09c	0.359206	0.433162	0.477021	0.355856	0.313163	0.293221	0.316417	0.311917	0.258001	0.328743	0.285008	0.372079	0.33369	0.306698	0.425814	0.447512	0.368763	0.530395
	SPNCRNA.1506	10.5572	2.92866	1.06554	5.20875	2.00747	0.91043	7.65961	7.03614	1.73781	1.30667	4.60281	2.90069	1.64533	5.87758	2.00932	4.96099	3.44886	1.57682
	SPBC24C6.13	0.546174	0.527067	0.362027	0.59119	0.341992	0.417598	0.466213	0.57329	0.316337	0.324368	0.297857	0.326494	0.353148	0.402821	0.420314	0.308574	0.265461	0.323415
Island 16	SPNCRNA.1624	0.517831	0.528114	0.514279	0.496692	0.48285	0.563291	0.581287	0.5295	0.489823	0.550467	0.459819	0.410394	0.458231	0.53982	0.647959	0.474084	0.413592	0.641701
	SPBC317.01	0.603736	0.490943	0.785764	0.511839	0.497142	0.373031	0.522661	0.442411	0.461629	0.440124	0.480189	0.498406	0.429012	0.360185	0.567338	0.626507	0.40925	0.606688	pvg4
	SPBC31A8.01c	0.532056	0.356908	0.586925	0.369684	0.392521	0.394026	0.381462	0.371763	0.402888	0.481888	0.347036	0.423432	0.402077	0.460809	0.59012	0.423002	0.347406	0.650824
Island 17	SPBP8B7.03c	0.334023	0.379818	0.396028	0.357419	0.299925	0.308646	0.362617	0.265298	0.337064	0.37537	0.272665	0.29492	0.342716	0.308772	0.397171	0.481688	0.400536	0.466265
	SPBP8B7.04	0.630617	0.520278	0.584971	0.529967	0.474148	0.551198	0.696501	0.519395	0.51984	0.449966	0.484606	0.525034	0.578218	0.545815	0.617318	0.684426	0.420369	0.661106	mug45
	SPBP8B7.05c	0.528864	0.617235	0.649826	0.545012	0.570396	0.501235	0.498866	0.45867	0.566626	0.491298	0.42984	0.556799	0.468738	0.579834	0.56444	0.444715	0.428001	0.659255
Island 18	SPNCRNA.1163	0.687681	0.664617	0.585268	0.642125	0.567395	0.507293	0.936756	0.452251	0.473784	0.512437	0.56616	0.475904	0.443851	0.47302	0.581795	0.488804	0.498	0.59921
	SPCC1742.01	0.382777	0.378892	0.457337	0.382311	0.280277	0.355853	0.335102	0.312402	0.300857	0.352615	0.389816	0.365793	0.318021	0.317865	0.432131	0.452286	0.40175	0.531193
	SPNCRNA.1164	0.612018	0.68028	0.652292	0.583701	0.630721	0.645193	0.937908	0.66543	0.647039	0.604609	0.506494	0.651946	0.683639	0.537446	0.957094	0.556373	0.446451	0.827888
Island 19	Not quantified - does not overlap with annotated genes
Island 20	SPCC70.08c	0.283028	0.4416	0.456583	0.418688	0.284803	0.258741	0.241989	0.283415	0.248938	0.347128	0.307667	0.250996	0.276541	0.254009	0.36889	0.437437	0.32483	0.396109
	SPCC70.09c	0.535421	0.312425	0.419144	0.468521	0.410805	0.364158	0.349152	0.369455	0.394459	0.377161	0.326631	0.540133	0.338303	0.348708	0.376964	1.13077	0.501148	0.391712	mug9
	SPCC70.10	0.360961	0.540515	0.444841	0.407829	0.382048	0.347147	0.440616	0.399851	0.48048	0.472209	0.426261	0.780717	0.421228	0.383564	0.4966	0.500576	0.319958	0.669414
Island 21	SPNCRNA.29	0.62434	0.74189	0.85335	0.431574	0.363311	0.62322	1.03034	0.489126	0.882725	0.443938	0.595807	0.907673	0.621904	0.505071	0.76499	0.333338	0.441405	0.541157
	SPCC569.06	0.595288	0.479943	0.558035	0.404264	0.421774	0.468794	0.662958	0.391949	0.764967	0.438278	0.504438	0.852392	0.535616	0.491538	0.529653	0.392387	0.370648	0.621321
	SPNCRNA.1296	0.72348	0.889139	0.917814	0.707212	0.615681	0.545817	1.11509	0.807038	1.11202	0.637852	0.182983	1.06346	0.429459	0.615642	0.862877	0.340244	0.491297	0.638684

## Sheet: TableS5_H3K9_Subtelomeres_v3
# H3K9-me2 density normalised by H3 occupancy
# Genes are ordered from telomere end towards inside of the chromosome
# Regions with high H3K9 levels are highlighted in yellow
# Experiments that share a wild type control are highlighted in the same colour
		wt.norm.1	ccr4.norm.1	caf1.norm.1	wt.norm.2	ccr4.norm.2	caf1.norm.2	mmi1.norm	wt.norm.3	ccr4.D558A.1	ccr4.H665A.1	wt.norm.4	ccr4.D558A.2	ccr4.H665A.2	not2.norm.1	not4.norm.2	wt.norm.5	not2.norm.2	not4.norm.2	Gene synonym
Telomere-IL	SPAC212.11	12.365	15.5908	14.4438	12.7482	15.4818	15.5498	9.52188	11.1687	11.7925	14.9183	12.5984	14.1336	14.8764	11.283	11.0376	17.1822	16.1469	10.4016	tlh1
	SPAC212.10	15.3952	21.5143	19.0583	15.1787	19.5166	20.731	15.2983	15.6566	18.4134	19.4412	15.463	20.9824	23.3258	15.009	18.032	20.0587	14.9262	17.1564
	SPAC212.09c	13.2449	17.919	12.601	15.405	18.8999	9.41219	11.395	12.5242	15.2227	16.5665	17.4495	15.4672	15.7953	12.976	11.5323	20.4357	19.9761	11.6336
	SPNCRNA.70	17.4607	12.9449	1.34145	19.8284	11.8064	1.50772	19.655	21.3469	15.6415	14.0449	25.1786	17.2927	10.806	20.5212	4.06205	21.8165	21.8779	3.30501
	SPAC212.08c	16.2569	5.45152	1.016	20.6924	6.4098	0.92104	16.9804	20.0457	11.2713	7.16481	19.0336	11.4468	6.54195	20.1028	2.02453	23.3967	23.6651	2.08882
	SPAC212.07c	22.389	2.40311	0.945593	20.3612	2.41587	1.29141	22.1376	20.0073	17.5706	5.32093	19.9456	0	5.92475	22.247	1.48884	19.7811	23.999	1.76999
	SPAC212.12	15.4992	3.91385	0.620105	17.5046	4.72993	0.625945	12.4482	15.2223	6.6634	6.4658	17.1441	8.93784	4.44478	12.8547	1.14687	23.3099	22.782	1.22295
	SPAC212.06c	10.5647	6.87104	5.22124	13.4254	7.19813	6.49426	13.3967	9.26974	5.92979	7.47593	12.3465	8.53454	5.11	10.3096	4.32388	18.5184	11.9746	4.5087
	SPAC212.05c	24.9898	1.33656	0.943237	20.1757	1.04393	0.738728	31.5657	24.0165	1.56561	1.29608	26.0612	1.6307	1.60626	12.4512	1.28731	21.0443	26.1829	1.62393
	SPAC212.04c	10.0101	0.988998	0.675567	8.63403	0.861976	0.913812	18.1393	9.20827	0.900765	0.934233	9.49402	1.0343	1.21582	5.95792	1.18855	8.45323	5.16066	1.20372
	SPAC212.03	13.5567	0.83769	0.793667	11.9106	0.858147	0.572062	11.7867	7.24533	0.551463	0.566371	8.2429	0.943322	0.812842	6.66274	0.785547	8.28571	6.57289	0.888608
	SPAC212.02	9.08683	0.458841	0.652361	11.5935	0.577154	0.573265	13.6856	10.036	0.491133	0.645273	9.78577	0.644245	0.498784	4.89227	0.795207	8.72516	5.58473	0.623725
	SPAC212.01c	12.6259	0.80008	0.810946	11.0243	0.814418	0.758803	20.0707	10.6839	1.17121	1.11849	15.4583	0.909094	0.976952	7.59187	1.20387	14.4409	8.40954	1.28793
	SPAC977.01	8.86622	1.02453	0.683852	6.64335	0.907291	1.01594	18.4064	7.41912	1.08848	1.04413	10.9282	1.13785	1.17332	8.37592	1.26573	12.5578	5.64005	1.18775
	SPAC977.18	8.96183	0.988181	0.950202	5.22621	0.783009	0.809983	11.6779	4.07169	0.939378	0.880675	8.69695	0.849567	0.708674	5.58141	0.936909	9.78844	4.75854	1.35318
	SPAC977.02	7.11886	0.866154	0.793735	4.85814	0.692332	0.628655	12.282	4.28519	0.873178	0.800934	8.61776	0.87383	1.0191	5.42604	0.859552	11.2977	5.74383	1.06984
	SPAC977.03	5.12842	0.889288	0.714266	5.84963	0.989002	0.74653	13.1822	3.67748	0.772924	0.680202	6.88801	0.811995	0.975415	6.48634	1.23415	8.20858	4.23813	1.17949
	SPAC977.04	5.28454	0.934488	0.751053	3.6754	0.680145	0.681463	13.2895	2.77591	0.63802	0.936785	6.04963	0.764788	0.856553	5.51036	0.994147	10.2974	5.47451	0.745111
	SPAC977.05c	1.71043	1.08939	0.529057	1.01904	0.637692	0.406173	3.82053	0.770468	0.843524	0.473268	1.99486	0.675028	0.674329	0.864962	0.755974	3.73869	0.677565	0.657512
	SPAC977.06	1.13934	0.867041	0.679579	0.614154	0.568004	0.773921	2.13317	0.898555	1.03097	1.09952	1.48845	0.73803	0.857401	0.984696	0.761471	0.918348	0.78489	0.894498
	SPNCRNA.136	1.10993	0.687516	0.954715	0.740058	0.651953	0.614367	1.41947	0.926578	0.780811	0.576841	0.994329	0.73243	0.668576	0.665933	0.905603	1.11908	0.653193	0.727585
	SPNCRNA.601	1.20206	0.838555	1.28076	0.792602	0.672361	0.595569	1.37121	0.882006	0.702586	0.650277	1.0772	0.957501	0.599641	0.686402	0.922572	1.03428	0.780786	0.762573
	SPAC977.07c	0.702533	0.453753	0.599865	0.547479	0.415526	0.366628	1.12285	0.490814	0.427436	0.512036	0.707854	0.654122	0.399025	0.45087	0.447707	0.953912	0.767106	0.59657
	SPAC977.08	0.608429	0.759423	0.473412	0.525113	0.50015	0.468393	0.889096	0.613875	0.412981	0.504605	0.677916	0.55639	0.618148	0.633816	0.581893	0.690534	0.727084	0.676824
	SPAC977.09c	0.62335	0.510001	0.576568	0.595197	0.463091	0.403089	0.696275	0.575532	0.531187	0.479994	0.705321	0.517325	0.596811	0.615319	0.529276	0.737963	0.68154	0.676506
	SPNCRNA.602	0.445689	0.686341	0.432488	0.574958	0.354969	0.338647	0.90562	0.505009	0.467155	0.449829	0.578164	0.684971	0.529345	0.657723	0.596063	0.637208	0.635672	0.527427
	SPAC977.10	0.560863	0.569809	0.544831	0.539092	0.467666	0.449407	0.810111	0.609318	0.61779	0.589013	0.777536	0.673176	0.581423	0.65958	0.804286	0.65397	0.796741	0.713011
	SPNCRNA.19	0.345192	0.777956	0.295894	0.479255	0.316422	0.399321	0.833974	0.497737	0.43635	0.520972	0.577076	0.750931	0.475162	0.47851	0.504042	0.616804	0.777406	0.497975
	SPAC977.11	0.556887	0.544961	0.631429	0.540677	0.440128	0.555838	0.691693	0.592357	0.507126	0.439325	0.616468	0.488036	0.475313	0.558777	0.689539	0.650619	0.435359	0.65852
	SPAC977.12	0.565074	0.478828	0.599822	0.535531	0.5028	0.456906	0.666047	0.480938	0.485429	0.455585	0.521102	0.597244	0.407335	0.669924	0.648071	0.639085	0.663301	0.683354
	SPAC977.13c	0.591583	0.32747	0.61178	0.566106	0.474885	0.412992	1.03034	0.500574	0.432434	0.547703	0.54357	0.457759	0.552844	0.377581	0.676426	0.717502	0.687564	0.755369
	SPAC977.14c	1.39972	0.566878	0.509153	1.08884	0.53178	0.429436	2.74834	0.838406	0.575264	0.593006	3.14126	0.64948	0.494214	3.37109	0.69374	3.8961	3.13148	0.77693
	SPAC977.15	0.345502	0.442022	0.669492	0.462614	0.485049	0.414147	0.819285	0.739921	0.703771	0.471004	0.513651	0.710816	0.416393	0.738784	0.807268	0.577171	0.565263	0.617673
	SPAC977.16c	0.54672	0.602466	0.466084	0.500451	0.413008	0.379394	0.679004	0.479099	0.450902	0.502041	0.692233	0.412154	0.472628	0.517752	0.549622	0.616733	0.571695	0.752013
	SPAC977.17	0.623872	0.631226	0.5144	0.635608	0.52776	0.408077	1.20031	0.60595	0.576044	0.626139	0.844925	0.57838	0.621726	0.625665	0.532031	0.852559	0.682077	0.897361
Telomere-IR	SPAC750.08c	13.3104	13.5536	12.8845	13.7688	17.5184	7.93764	10.5452	10.9666	12.0842	17.3764	10.7122	16.1866	13.9455	13.5924	11.178	24.8553	15.5796	11.5264
	SPAC750.07c	13.6651	4.80562	1.00965	18.2501	5.19132	0.683931	14.6724	14.0994	8.77544	6.61782	12.5869	10.0728	4.35785	15.6498	1.35035	23.1671	17.3344	1.38632
	SPAC750.06c	13.6178	0.825136	1.04751	11.0775	0.907695	0.618632	16.122	9.27046	0.965561	0.918552	14.4183	1.03523	0.955699	9.24449	0.765335	14.8217	12.2805	0.948892
	SPAC750.05c	8.73679	1.07749	0.886317	7.19205	0.889122	0.847603	17.0315	6.20768	0.997518	1.01891	15.759	1.20745	1.41544	9.11987	1.18882	13.5496	9.80794	1.0642
	SPAC750.04c	6.89894	1.3619	0.484279	5.38814	0.773983	1.08677	15.7949	6.42614	0.719534	0.674874	14.5469	0.90042	0.962422	5.73873	0.956999	10.8839	8.74083	1.02906
	SPAC750.03c	12.774	1.09138	0.702609	7.89964	0.908799	0.536981	17.3349	5.79168	0.813234	0.632508	16.5203	0.98556	0.811925	11.6921	0.762288	15.5412	11.2335	1.03577
	SPAC750.02c	6.40204	0.857705	0.665731	4.87382	0.70579	0.627245	13.8819	4.12763	0.708657	0.78646	15.3599	1.06168	0.915873	8.18753	1.02728	15.138	8.40934	1.08065
	SPAC750.01	7.65055	0.717741	0.743694	3.04637	0.497947	0.396238	10.2068	1.87204	0.698501	0.46525	8.84304	0.736431	0.591592	16.0498	0.863959	19.0915	23.9521	0.764532
	SPAC186.09	5.06218	0.552426	0.515685	2.68336	0.537078	0.461718	7.60157	1.44819	0.458281	0.523188	13.9412	0.551784	0.545581	17.3161	0.5068	27.4951	21.7445	0.717358
	SPAC186.08c	5.75276	0.497807	0.555129	1.93314	0.449083	0.443408	6.49948	1.30582	0.607629	0.619299	10.0033	0.816822	0.592993	17.9391	0.682652	28.8458	23.9054	0.805788
	SPNCRNA.310	26.1201	1.20187	2.45391	1.10333	0.646969	2.40106	6.43794	1.67674	1.02043	0.833785	7.28295	0.742308	1.07812	69.3118	1.97154	42.8801	37.2802	1.00573
	SPAC186.07c	5.57956	0.434283	0.698984	1.6607	0.479301	0.425577	6.57907	1.01507	0.446355	0.605728	12.3456	0.574813	0.323988	18.898	0.529765	28.2034	28.0341	0.695558
	SPNCRNA.61	5.72229	0.353669	0.729308	1.53428	0.430644	0.684127	5.96149	0.994771	0.318906	0.774159	4.45698	0.63527	0.478083	21.9311	0.536277	32.3927	26.6669	0.733152
	SPAC186.06	3.76338	0.642055	0.852366	1.06772	0.448187	0.422846	6.0082	0.851056	0.633802	0.626427	10.3547	0.647595	0.577629	22.2034	0.620293	26.8594	22.7485	0.74778
	SPAC186.05c	4.03633	0.76689	0.582003	0.948865	0.631059	0.731565	6.03772	1.0141	0.849094	0.615366	15.6477	0.726893	0.663584	26.572	0.857583	26.9104	27.1595	0.712209
	SPAC186.04c	3.01787	0.655039	0.577393	0.783904	0.464015	0.485552	4.46419	1.00241	0.532476	0.598191	14.1891	0.720881	0.692394	20.9123	0.684093	23.9119	21.2387	0.810189
	SPAC186.03	2.8192	0.516164	0.727202	0.631366	0.446461	0.452375	1.85055	0.721362	0.640742	0.596805	15.0215	0.391011	0.504398	15.1046	0.465054	20.6644	16.1146	0.62205
	SPNCRNA.96	8.48162	0.505141	1.61831	0.562307	0.615473	0.815583	2.74382	1.76515	0.598064	0.951565	2.16795	0.804045	0.507338	31.1677	1.89731	23.6963	18.2933	1.07313
	SPAC186.02c	2.6189	0.627671	0.457303	0.603443	0.496949	0.563641	1.23462	0.637453	0.529672	0.66704	15.1618	0.648496	0.485682	12.3922	0.710676	20.8834	16.389	0.725599
[truncated: 36 more rows]

## Sheet: TableS6_H3K9_Centromeres_v3
# H3K9-me2 density normalised by H3 occupancy
[truncated: 55 more rows]

[truncated: 8 more sheets: TableS7_H3K9_Mating type_v3, TableS8_H3K9_Tf2-transposons_v3, TableS9_H3K9_Other HOODs_V3, TableS10_chp1TAP_all_genes, TableS11_chp1TAP_islands, Table S12_chp1TAP_telomeres, TableS13_chp1TAP_centromeres, TableS14_Strains]
